# Supplementary material for: Fumonisin B1 as a Tool to Explore Sphingolipid Roles in Arabidopsis Primary Root Development
Source: Int J Mol Sci. 2022 Oct 26;23(21):12925. doi: 10.3390/ijms232112925 (PMC9654530; doi:10.3390/ijms232112925)
Supplement: Supplementary file 1 [file ijms-23-12925-s001.zip]

Archive with 3 entries (3 files):
- Supplemental Table S1.xlsx
- Supplemental Table S2.pdf
- Supplementary Figures.pdf
