# Supplementary material for: Fumonisin B1 as a Tool to Explore Sphingolipid Roles in Arabidopsis Primary Root Development
Source: Int J Mol Sci. 2022 Oct 26;23(21):12925. doi: 10.3390/ijms232112925 (PMC9654530; doi:10.3390/ijms232112925)
Supplement: Supplementary file 1 [file ijms-23-12925-s001.zip › Supplemental Table S1.xlsx]

## Sheet: Annotation
MyList	Gene ID	Type	Tax ID	Homologene Gene ID	Homologene Gene Tax ID	Gene Symbol	Description	Biological Process (GO)	GO:0001666 response to hypoxia	GO:0010243 response to organonitrogen com	GO:0009642 response to light intensity	GO:0010015 root morphogenesis	GO:0006979 response to oxidative stress	GO:0009639 response to red or far red lig	GO:0009753 response to jasmonic acid	GO:0009723 response to ethylene	GO:0009651 response to salt stress	GO:0031667 response to nutrient levels	GO:0009637 response to blue light	GO:0044262 cellular carbohydrate metaboli	GO:0070413 trehalose metabolism in respon	GO:0009733 response to auxin	GO:0010817 regulation of hormone levels	GO:0009664 plant-type cell wall organizat	GO:0010438 cellular response to sulfur st	GO:0080003 thalianol metabolic process	GO:0007623 circadian rhythm	GO:0009744 response to sucrose
832147	832147	Gene_ID	A. thaliana	832147	A. thaliana	DIN10	Raffinose synthase family protein	GO:0071456 cellular response to hypoxia;GO:0036294 cellular response to decreased oxygen levels;GO:0071453 cellular response to oxygen levels	1	0	0	0	1	0	0	0	0	0	0	0	0	0	0	0	0	0	0	0
829838	829838	Gene_ID	A. thaliana	829838	A. thaliana	AT4G36850	PQ-loop repeat family protein / transmembrane family protein	GO:0055062 phosphate ion homeostasis;GO:0072506 trivalent inorganic anion homeostasis;GO:0055081 anion homeostasis	0	0	0	0	0	0	0	0	0	0	0	0	0	0	0	0	0	0	0	0
834996	834996	Gene_ID	A. thaliana	834996	A. thaliana	BXL1	beta-xylosidase 1	GO:0031222 arabinan catabolic process;GO:0031221 arabinan metabolic process;GO:0045493 xylan catabolic process	0	0	0	0	0	0	0	0	0	0	0	1	0	0	0	0	0	0	0	0
823888	823888	Gene_ID	A. thaliana	823888	A. thaliana	ASN1	glutamine-dependent asparagine synthase 1	GO:0006529 asparagine biosynthetic process;GO:0070981 L-asparagine biosynthetic process;GO:0070982 L-asparagine metabolic process	0	0	1	0	0	0	0	0	0	1	0	0	0	0	0	0	0	0	0	1
820784	820784	Gene_ID	A. thaliana	820784	A. thaliana	AT3G15450	aluminum induced protein with YGL and LRDR motifs	GO:0031669 cellular response to nutrient levels;GO:0031668 cellular response to extracellular stimulus;GO:0071496 cellular response to external stimulus	0	0	1	0	0	0	0	0	0	1	0	0	0	0	0	0	0	0	0	0
837667	837667	Gene_ID	A. thaliana	837667	A. thaliana	STP1	sugar transporter 1	GO:0015749 monosaccharide transmembrane transport;GO:0034219 carbohydrate transmembrane transport;GO:0008643 carbohydrate transport	0	0	0	0	0	0	0	0	0	0	0	0	0	0	0	0	0	0	0	0
842477	842477	Gene_ID	A. thaliana	842477	A. thaliana	GPT2	glucose-6-phosphate/phosphate translocator 2	GO:0015712 hexose phosphate transport;GO:0015760 glucose-6-phosphate transport;GO:0015714 phosphoenolpyruvate transport	0	0	1	0	0	0	0	0	0	0	0	0	0	0	0	0	0	0	0	1
823994	823994	Gene_ID	A. thaliana	823994	A. thaliana	BT2	BTB and TAZ domain protein 2	GO:0051973 positive regulation of telomerase activity;GO:2000573 positive regulation of DNA biosynthetic process;GO:0051972 regulation of telomerase activity	0	1	0	0	1	0	1	0	1	0	0	0	0	1	0	0	0	0	1	1
831262	831262	Gene_ID	A. thaliana	831262	A. thaliana	AT5G14120	Major facilitator superfamily protein	GO:0009642 response to light intensity;GO:0009753 response to jasmonic acid;GO:0070542 response to fatty acid	0	0	1	0	0	0	1	0	0	0	0	0	0	0	0	0	0	0	0	0
817950	817950	Gene_ID	A. thaliana	817950	A. thaliana	AT2G33830	Dormancy/auxin associated family protein	GO:0009617 response to bacterium;GO:0043207 response to external biotic stimulus;GO:0051707 response to other organism	0	0	0	0	0	0	0	0	0	0	0	0	0	0	0	0	0	0	0	0
815558	815558	Gene_ID	A. thaliana	815558	A. thaliana	AT2G10940	Bifunctional inhibitor/lipid-transfer protein/seed storage 2S albumin superfamily protein	GO:0009642 response to light intensity;GO:0009416 response to light stimulus;GO:0009314 response to radiation	0	0	1	0	0	0	0	0	0	0	0	0	0	0	0	0	0	0	0	0
816385	816385	Gene_ID	A. thaliana	816385	A. thaliana	TPS11	trehalose phosphatase/synthase 11	GO:0070413 trehalose metabolism in response to stress;GO:0005992 trehalose biosynthetic process;GO:0005991 trehalose metabolic process	0	1	1	0	0	1	0	0	0	0	0	1	1	0	0	0	0	0	0	0
837940	837940	Gene_ID	A. thaliana	837940	A. thaliana	BXL2	beta-xylosidase 2	GO:0031222 arabinan catabolic process;GO:0031221 arabinan metabolic process;GO:0045493 xylan catabolic process	0	0	0	0	0	1	0	0	0	0	0	1	0	0	0	0	0	0	0	0
836437	836437	Gene_ID	A. thaliana	836437	A. thaliana	BT1	BTB and TAZ domain protein 1	GO:0042542 response to hydrogen peroxide;GO:0009553 embryo sac development;GO:0000302 response to reactive oxygen species	0	1	0	0	1	0	0	0	0	0	0	0	0	1	0	0	0	0	0	0
826473	826473	Gene_ID	A. thaliana	826473	A. thaliana	EXO	Phosphate-responsive 1 family protein	GO:0009741 response to brassinosteroid;GO:0014070 response to organic cyclic compound;GO:0033993 response to lipid	0	0	0	0	0	0	0	0	0	0	0	0	0	0	0	0	0	0	0	0
829730	829730	Gene_ID	A. thaliana	829730	A. thaliana	SEN1	Rhodanese/Cell cycle control phosphatase superfamily protein	GO:0007568 aging;GO:0006979 response to oxidative stress;GO:0009753 response to jasmonic acid	0	0	0	0	1	0	1	0	0	0	0	0	0	0	0	0	0	0	0	0
820584	820584	Gene_ID	A. thaliana	820584	A. thaliana	BGAL1	beta galactosidase 1	GO:0009642 response to light intensity;GO:0005975 carbohydrate metabolic process;GO:0019752 carboxylic acid metabolic process	0	0	1	0	0	0	0	0	0	0	0	0	0	0	0	0	0	0	0	0
832356	832356	Gene_ID	A. thaliana	832356	A. thaliana	AT5G22920	CHY-type/CTCHY-type/RING-type Zinc finger protein	GO:1902456 regulation of stomatal opening;GO:0010119 regulation of stomatal movement;GO:0006511 ubiquitin-dependent protein catabolic process	0	0	0	0	0	0	0	0	0	0	0	0	0	0	0	0	0	0	0	0
844112	844112	Gene_ID	A. thaliana	844112	A. thaliana	NIA1	nitrate reductase 1	GO:0006809 nitric oxide biosynthetic process;GO:0046209 nitric oxide metabolic process;GO:0042126 nitrate metabolic process	0	0	0	0	0	0	0	0	0	0	0	0	0	0	0	0	0	0	0	0
816085	816085	Gene_ID	A. thaliana	816085	A. thaliana	MEE14	maternal effect embryo arrest 14	GO:0006935 chemotaxis;GO:0010183 pollen tube guidance;GO:0042330 taxis	1	1	0	0	0	0	0	0	0	0	0	0	0	0	0	0	0	0	0	0
816228	816228	Gene_ID	A. thaliana	816228	A. thaliana	EXL5	EXORDIUM like 5	GO:0010243 response to organonitrogen compound;GO:1901698 response to nitrogen compound;GO:0048316 seed development	0	1	0	0	0	0	0	0	0	0	0	0	0	0	0	0	0	0	0	0
825429	825429	Gene_ID	A. thaliana	825429	A. thaliana	AT3G62550	Adenine nucleotide alpha hydrolases-like superfamily protein	GO:0031327 negative regulation of cellular biosynthetic process;GO:0009890 negative regulation of biosynthetic process;GO:0031324 negative regulation of cellular metabolic process	0	0	0	0	0	0	0	0	0	0	0	0	0	0	0	0	0	0	0	0
818917	818917	Gene_ID	A. thaliana	818917	A. thaliana	AT2G43150	Proline-rich extensin-like family protein	GO:0009664 plant-type cell wall organization;GO:0071555 cell wall organization;GO:0045229 external encapsulating structure organization	0	0	0	1	0	0	0	0	0	0	0	0	0	0	0	1	0	0	0	0
824919	824919	Gene_ID	A. thaliana	824919	A. thaliana	SIP2	seed imbibition 2	GO:0033530 raffinose metabolic process;GO:0034484 raffinose catabolic process;GO:0009313 oligosaccharide catabolic process	0	0	0	0	1	0	0	0	0	0	0	0	1	0	0	0	0	0	0	0
836547	836547	Gene_ID	A. thaliana	836547	A. thaliana	EXL2	EXORDIUM like 2	GO:0071456 cellular response to hypoxia;GO:0036294 cellular response to decreased oxygen levels;GO:0071453 cellular response to oxygen levels	1	1	0	0	1	0	1	0	1	0	0	0	0	0	0	0	0	0	0	0
838138	838138	Gene_ID	A. thaliana	838138	A. thaliana	AVP1	Inorganic H pyrophosphatase family protein	GO:0010248 establishment or maintenance of transmembrane electrochemical gradient;GO:2000904 regulation of starch metabolic process;GO:0052546 cell wall pectin metabolic process	0	0	0	0	0	0	0	0	1	0	0	1	1	0	1	1	0	0	0	0
843288	843288	Gene_ID	A. thaliana	843288	A. thaliana	EXPA1	expansin A1	GO:0006949 syncytium formation;GO:0009828 plant-type cell wall loosening;GO:0009827 plant-type cell wall modification	0	0	0	1	0	1	0	0	0	0	0	0	0	0	0	1	0	0	0	0
831344	831344	Gene_ID	A. thaliana	831344	A. thaliana	AT5G14920	Gibberellin-regulated family protein	GO:2000377 regulation of reactive oxygen species metabolic process;GO:0009739 response to gibberellin;GO:0009651 response to salt stress	0	0	0	0	0	0	0	0	1	0	0	0	0	0	0	0	0	0	0	0
826964	826964	Gene_ID	A. thaliana	826964	A. thaliana	LRX3	Leucine-rich repeat (LRR) family protein	GO:0010200 response to chitin;GO:0009751 response to salicylic acid;GO:0002376 immune system process	0	1	0	0	0	0	0	0	0	0	0	0	0	0	0	0	0	0	0	0
828853	828853	Gene_ID	A. thaliana	828853	A. thaliana	PORB	protochlorophyllide oxidoreductase B	GO:0015995 chlorophyll biosynthetic process;GO:0006779 porphyrin-containing compound biosynthetic process;GO:0033014 tetrapyrrole biosynthetic process	0	0	0	0	0	0	0	1	0	0	0	0	0	0	0	0	0	0	0	0
831078	831078	Gene_ID	A. thaliana	831078	A. thaliana	AT5G12050	rho GTPase-activating protein	GO:0010929 positive regulation of auxin mediated signaling pathway;GO:0010928 regulation of auxin mediated signaling pathway;GO:0009967 positive regulation of signal transduction	0	0	0	0	0	0	0	0	0	0	0	0	0	0	1	0	0	0	1	0
839729	839729	Gene_ID	A. thaliana	839729	A. thaliana	DYL1	dormancy-associated protein-like 1	GO:0009750 response to fructose;GO:0009749 response to glucose;GO:0009746 response to hexose	0	0	0	0	0	0	0	0	0	0	0	0	0	0	0	0	0	0	0	1
843365	843365	Gene_ID	A. thaliana	843365	A. thaliana	TPS8	trehalose-6-phosphatase synthase S8	GO:0070413 trehalose metabolism in response to stress;GO:0005992 trehalose biosynthetic process;GO:0005991 trehalose metabolic process	0	1	1	0	0	0	0	0	0	0	0	1	1	0	0	0	0	0	0	0
816499	816499	Gene_ID	A. thaliana	816499	A. thaliana	MIOX2	myo-inositol oxygenase 2	GO:0019310 inositol catabolic process;GO:0006949 syncytium formation;GO:0006020 inositol metabolic process	0	0	0	0	0	0	0	0	0	0	0	1	0	0	0	0	0	0	0	0
844220	844220	Gene_ID	A. thaliana	844220	A. thaliana	AT1G78830	Curculin-like (mannose-binding) lectin family protein	GO:0002376 immune system process;GO:0010243 response to organonitrogen compound;GO:1901698 response to nitrogen compound	0	1	0	0	0	0	0	0	0	0	0	0	0	0	0	0	0	0	0	0
830064	830064	Gene_ID	A. thaliana	830064	A. thaliana	RD19	Papain family cysteine protease	GO:0009269 response to desiccation;GO:0051603 proteolysis involved in cellular protein catabolic process;GO:0044257 cellular protein catabolic process	0	0	0	0	0	0	0	0	1	0	0	0	0	0	0	0	0	0	0	0
835229	835229	Gene_ID	A. thaliana	835229	A. thaliana	EXL3	EXORDIUM like 3	GO:0008150 biological_process	0	0	0	0	0	0	0	0	0	0	0	0	0	0	0	0	0	0	0	0
834449	834449	Gene_ID	A. thaliana	834449	A. thaliana	AT5G44260	Zinc finger C-x8-C-x5-C-x3-H type family protein	GO:0048609 multicellular organismal reproductive process;GO:0032504 multicellular organism reproduction;GO:0044264 cellular polysaccharide metabolic process	1	0	0	1	0	0	0	0	0	0	0	1	0	0	0	0	0	0	0	0
838069	838069	Gene_ID	A. thaliana	838069	A. thaliana	GAT1_2.1	Class I glutamine amidotransferase-like superfamily protein	GO:0060688 regulation of morphogenesis of a branching structure;GO:2000032 regulation of secondary shoot formation;GO:1905428 regulation of plant organ formation	0	0	0	0	0	0	0	0	0	0	0	0	0	0	0	0	0	0	0	0
838517	838517	Gene_ID	A. thaliana	838517	A. thaliana	AT1G03220	Eukaryotic aspartyl protease family protein	GO:0071456 cellular response to hypoxia;GO:0036294 cellular response to decreased oxygen levels;GO:0071453 cellular response to oxygen levels	1	1	1	0	1	0	0	0	0	0	0	0	0	0	0	0	0	0	0	0
835008	835008	Gene_ID	A. thaliana	835008	A. thaliana	CP1	Ca2+-binding protein 1	GO:0042538 hyperosmotic salinity response;GO:0006972 hyperosmotic response;GO:0009651 response to salt stress	0	0	0	0	0	0	0	0	1	0	0	0	0	0	0	0	0	0	0	0
842309	842309	Gene_ID	A. thaliana	842309	A. thaliana	TPS10	trehalose phosphate synthase	GO:0070413 trehalose metabolism in response to stress;GO:0005992 trehalose biosynthetic process;GO:0005991 trehalose metabolic process	0	0	0	0	0	0	0	0	0	0	0	1	1	0	0	0	0	0	0	0
830003	830003	Gene_ID	A. thaliana	830003	A. thaliana	STY46	ACT-like protein tyrosine kinase family protein	GO:0071456 cellular response to hypoxia;GO:0036294 cellular response to decreased oxygen levels;GO:0071453 cellular response to oxygen levels	1	0	0	0	0	0	0	0	0	0	0	0	0	0	0	0	0	0	0	0
832142	832142	Gene_ID	A. thaliana	832142	A. thaliana	AT5G20190	Tetratricopeptide repeat (TPR)-like superfamily protein	GO:0009740 gibberellic acid mediated signaling pathway;GO:0010476 gibberellin mediated signaling pathway;GO:0071370 cellular response to gibberellin stimulus	0	1	0	0	0	0	1	0	0	0	0	0	0	0	0	0	0	0	0	0
832607	832607	Gene_ID	A. thaliana	832607	A. thaliana	EBF2	EIN3-binding F box protein 2	GO:0010105 negative regulation of ethylene-activated signaling pathway;GO:0070298 negative regulation of phosphorelay signal transduction system;GO:1902532 negative regulation of intracellular signal transduction	0	0	0	0	0	0	0	1	0	0	0	0	0	1	0	0	0	0	0	0
819357	819357	Gene_ID	A. thaliana	819357	A. thaliana	AT2G47440	Tetratricopeptide repeat (TPR)-like superfamily protein	GO:0010817 regulation of hormone levels;GO:0090558 plant epidermis development;GO:0010015 root morphogenesis	0	0	0	1	0	0	0	0	0	0	0	0	0	0	1	0	0	0	0	0
824514	824514	Gene_ID	A. thaliana	824514	A. thaliana	CP29	chloroplast RNA-binding protein 29	GO:0043489 RNA stabilization;GO:1902369 negative regulation of RNA catabolic process;GO:0031330 negative regulation of cellular catabolic process	0	0	0	0	0	0	0	0	0	0	0	0	0	0	0	0	0	0	0	0
838998	838998	Gene_ID	A. thaliana	838998	A. thaliana	TPS9	trehalose-phosphatase/synthase 9	GO:0070413 trehalose metabolism in response to stress;GO:0005992 trehalose biosynthetic process;GO:0005991 trehalose metabolic process	0	1	1	0	0	0	0	0	0	0	0	1	1	0	0	0	0	0	0	0
822833	822833	Gene_ID	A. thaliana	822833	A. thaliana	ERD5	Methylenetetrahydrofolate reductase family protein	GO:0006562 proline catabolic process;GO:0010133 proline catabolic process to glutamate;GO:0006560 proline metabolic process	1	0	0	0	1	0	0	0	0	0	0	0	0	0	0	0	0	0	0	0
828288	828288	Gene_ID	A. thaliana	828288	A. thaliana	APR3	APS reductase 3	GO:0019419 sulfate reduction;GO:0000103 sulfate assimilation;GO:0006790 sulfur compound metabolic process	0	0	0	0	0	0	0	0	0	0	0	0	0	0	0	0	0	0	0	0
843432	843432	Gene_ID	A. thaliana	843432	A. thaliana	PIN3	Auxin efflux carrier family protein	GO:0010315 auxin export across the plasma membrane;GO:0048766 root hair initiation;GO:0009958 positive gravitropism	0	0	0	1	0	0	0	0	0	0	0	0	0	0	1	0	0	0	0	0
835860	835860	Gene_ID	A. thaliana	835860	A. thaliana	TCH4	Xyloglucan endotransglucosylase/hydrolase family protein	GO:0009612 response to mechanical stimulus;GO:0010411 xyloglucan metabolic process;GO:0009741 response to brassinosteroid	1	0	0	0	0	0	0	0	0	0	0	1	0	1	0	1	0	0	0	0
835789	835789	Gene_ID	A. thaliana	835789	A. thaliana	BGAL4	beta-galactosidase 4	GO:0010150 leaf senescence;GO:0090693 plant organ senescence;GO:0001666 response to hypoxia	1	1	1	0	1	0	0	0	0	0	0	0	0	0	0	0	0	0	0	0
826861	826861	Gene_ID	A. thaliana	826861	A. thaliana	AT4G12490	Bifunctional inhibitor/lipid-transfer protein/seed storage 2S albumin superfamily protein	GO:0050832 defense response to fungus;GO:0009620 response to fungus;GO:0098542 defense response to other organism	0	1	0	0	0	0	0	0	0	0	0	0	0	0	0	0	0	0	0	0
820163	820163	Gene_ID	A. thaliana	820163	A. thaliana	AT3G10020	plant/protein	GO:0009061 anaerobic respiration;GO:0045333 cellular respiration;GO:0015980 energy derivation by oxidation of organic compounds	1	0	0	0	1	0	0	0	0	0	0	0	0	0	0	0	0	0	0	0
824981	824981	Gene_ID	A. thaliana	824981	A. thaliana	BZIP61	Basic-leucine zipper (bZIP) transcription factor family protein	GO:0045893 positive regulation of transcription, DNA-templated;GO:1902680 positive regulation of RNA biosynthetic process;GO:1903508 positive regulation of nucleic acid-templated transcription	0	0	0	0	0	0	0	0	0	0	0	0	0	0	0	0	0	0	0	0
828854	828854	Gene_ID	A. thaliana	828854	A. thaliana	AT4G27450	aluminum induced protein with YGL and LRDR motifs	GO:0071456 cellular response to hypoxia;GO:0036294 cellular response to decreased oxygen levels;GO:0071453 cellular response to oxygen levels	1	0	1	0	0	0	0	0	0	0	0	0	0	0	0	0	0	0	0	0
815991	815991	Gene_ID	A. thaliana	815991	A. thaliana	AT2G15020	hypothetical protein	GO:0050793 regulation of developmental process;GO:0044281 small molecule metabolic process;GO:0050789 regulation of biological process	0	0	0	0	0	0	0	0	0	0	0	0	0	0	0	0	0	0	0	0
839544	839544	Gene_ID	A. thaliana	839544	A. thaliana	AT1G02660	alpha/beta-Hydrolases superfamily protein	GO:0002213 defense response to insect;GO:0031349 positive regulation of defense response;GO:0048584 positive regulation of response to stimulus	0	1	0	0	0	0	0	0	0	0	0	0	0	0	0	0	0	0	0	0
835427	835427	Gene_ID	A. thaliana	835427	A. thaliana	GLT1	NADH-dependent glutamate synthase 1	GO:0097054 L-glutamate biosynthetic process;GO:0006537 glutamate biosynthetic process;GO:0019676 ammonia assimilation cycle	0	0	0	0	0	0	0	0	0	0	0	0	0	0	0	0	0	0	0	0
826770	826770	Gene_ID	A. thaliana	826770	A. thaliana	OSM34	osmotin 34	GO:0050832 defense response to fungus;GO:0009620 response to fungus;GO:0042742 defense response to bacterium	0	1	0	0	0	0	0	0	0	0	0	0	0	0	0	0	0	0	0	0
831498	831498	Gene_ID	A. thaliana	831498	A. thaliana	AAE5	acyl activating enzyme 5	GO:0009642 response to light intensity;GO:0006520 cellular amino acid metabolic process;GO:0009651 response to salt stress	0	1	1	0	0	0	0	0	1	0	0	0	0	0	0	0	0	0	0	0
838362	838362	Gene_ID	A. thaliana	838362	A. thaliana	MCCA	methylcrotonyl-CoA carboxylase alpha chain	GO:0006552 leucine catabolic process;GO:0006551 leucine metabolic process;GO:0009083 branched-chain amino acid catabolic process	0	0	0	0	0	0	0	0	0	0	0	0	0	0	0	0	0	0	0	0
819155	819155	Gene_ID	A. thaliana	819155	A. thaliana	FLA8	FASCICLIN-like arabinogalactan protein 8	GO:1903046 meiotic cell cycle process;GO:0051321 meiotic cell cycle;GO:0022402 cell cycle process	0	0	0	0	0	0	0	0	0	0	0	0	0	0	0	0	0	0	0	0
837504	837504	Gene_ID	A. thaliana	837504	A. thaliana	AT1G09750	Eukaryotic aspartyl protease family protein	GO:0009627 systemic acquired resistance;GO:0098542 defense response to other organism;GO:0043207 response to external biotic stimulus	0	0	0	0	0	0	0	0	0	0	0	0	0	0	0	0	0	0	0	0
831901	831901	Gene_ID	A. thaliana	831901	A. thaliana	AT5G01210	HXXXD-type acyl-transferase family protein	GO:0071407 cellular response to organic cyclic compound;GO:0071695 anatomical structure maturation;GO:0021700 developmental maturation	0	0	0	1	0	0	1	0	0	0	0	0	0	0	0	0	0	0	0	0
839295	839295	Gene_ID	A. thaliana	839295	A. thaliana	GSTF7	glutathione S-transferase 7	GO:0009407 toxin catabolic process;GO:0006749 glutathione metabolic process;GO:0046686 response to cadmium ion	0	1	0	0	0	0	0	0	0	0	0	0	0	0	0	0	1	0	0	0
836692	836692	Gene_ID	A. thaliana	836692	A. thaliana	AT5G65660	hydroxyproline-rich glycoprotein family protein	GO:0050832 defense response to fungus;GO:0019748 secondary metabolic process;GO:0009620 response to fungus	0	1	0	0	0	0	0	0	0	0	0	0	0	0	0	0	0	0	0	0
820805	820805	Gene_ID	A. thaliana	820805	A. thaliana	AT3G15630	plant/protein	GO:0009642 response to light intensity;GO:0009416 response to light stimulus;GO:0009314 response to radiation	0	0	1	0	0	0	0	0	0	0	0	0	0	0	0	0	0	0	0	0
821505	821505	Gene_ID	A. thaliana	821505	A. thaliana	AT3G19680	hypothetical protein (DUF1005)	GO:0010200 response to chitin;GO:0001666 response to hypoxia;GO:0036293 response to decreased oxygen levels	1	1	0	1	0	0	0	0	0	0	0	0	0	0	0	0	0	0	0	0
818709	818709	Gene_ID	A. thaliana	818709	A. thaliana	TCH3	Calcium-binding EF hand family protein	GO:0009652 thigmotropism;GO:0009612 response to mechanical stimulus;GO:0009646 response to absence of light	1	0	1	0	0	0	0	0	0	0	0	0	0	0	0	0	0	0	0	0
840139	840139	Gene_ID	A. thaliana	840139	A. thaliana	NRT1.5	nitrate transporter 1.5	GO:0055075 potassium ion homeostasis;GO:0015706 nitrate transmembrane transport;GO:0010167 response to nitrate	0	0	0	0	0	0	0	0	0	0	0	0	0	0	0	0	0	0	0	0
837834	837834	Gene_ID	A. thaliana	837834	A. thaliana	UGE1	UDP-D-glucose/UDP-D-galactose 4-epimerase 1	GO:0046369 galactose biosynthetic process;GO:0033358 UDP-L-arabinose biosynthetic process;GO:0045226 extracellular polysaccharide biosynthetic process	0	0	0	0	0	0	0	0	0	0	0	1	0	0	0	1	0	0	0	0
818952	818952	Gene_ID	A. thaliana	818952	A. thaliana	TI1	trypsin inhibitor protein 1	GO:0050832 defense response to fungus;GO:0009620 response to fungus;GO:0098542 defense response to other organism	0	1	0	0	0	0	0	0	0	0	0	0	0	0	0	0	0	0	0	0
843694	843694	Gene_ID	A. thaliana	843694	A. thaliana	AT1G73600	S-adenosyl-L-methionine-dependent methyltransferases superfamily protein	GO:0006651 diacylglycerol biosynthetic process;GO:0046339 diacylglycerol metabolic process;GO:0046337 phosphatidylethanolamine metabolic process	0	0	0	0	0	0	0	0	0	0	0	0	0	0	0	0	0	0	0	0
824657	824657	Gene_ID	A. thaliana	824657	A. thaliana	PMR6	Pectin lyase-like superfamily protein	GO:0042547 cell wall modification involved in multidimensional cell growth;GO:0009825 multidimensional cell growth;GO:0045490 pectin catabolic process	0	0	0	1	0	0	0	0	0	0	0	1	0	0	0	1	0	0	0	0
823570	823570	Gene_ID	A. thaliana	823570	A. thaliana	AT3G44450	hypothetical protein	GO:0009785 blue light signaling pathway;GO:0030522 intracellular receptor signaling pathway;GO:0071483 cellular response to blue light	0	0	0	0	0	0	0	0	0	0	1	0	0	0	0	0	0	0	0	0
832243	832243	Gene_ID	A. thaliana	832243	A. thaliana	AKINBETA1	5'-AMP-activated protein kinase beta-2 subunit protein	GO:0043562 cellular response to nitrogen levels;GO:0031669 cellular response to nutrient levels;GO:0031668 cellular response to extracellular stimulus	0	0	0	0	0	0	0	0	0	1	0	0	0	0	0	0	0	0	0	0
814828	814828	Gene_ID	A. thaliana	814828	A. thaliana	RNS1	ribonuclease 1	GO:0009718 anthocyanin-containing compound biosynthetic process;GO:0046283 anthocyanin-containing compound metabolic process;GO:0007568 aging	0	0	0	0	0	0	0	0	0	1	0	0	0	0	0	0	0	0	0	0
840184	840184	Gene_ID	A. thaliana	840184	A. thaliana	GBSS1	UDP-Glycosyltransferase superfamily protein	GO:0019252 starch biosynthetic process;GO:0005982 starch metabolic process;GO:0009250 glucan biosynthetic process	0	0	0	0	0	1	1	0	0	0	1	1	0	0	0	0	0	0	0	0
837469	837469	Gene_ID	A. thaliana	837469	A. thaliana	AT1G09460	Carbohydrate-binding X8 domain superfamily protein	GO:0005975 carbohydrate metabolic process;GO:0044238 primary metabolic process;GO:0071704 organic substance metabolic process	0	0	0	0	0	0	0	0	0	0	0	0	0	0	0	0	0	0	0	0
839723	839723	Gene_ID	A. thaliana	839723	A. thaliana	AGP31	arabinogalactan protein 31	GO:0009753 response to jasmonic acid;GO:0070542 response to fatty acid;GO:0033993 response to lipid	0	0	0	0	0	0	1	0	0	0	0	0	0	0	0	0	0	0	0	0
822506	822506	Gene_ID	A. thaliana	822506	A. thaliana	CYP81D11	Cytochrome P450 superfamily protein	GO:0002213 defense response to insect;GO:0098542 defense response to other organism;GO:0043207 response to external biotic stimulus	0	0	0	0	0	0	0	0	0	0	0	0	0	0	0	0	0	0	0	0
838676	838676	Gene_ID	A. thaliana	838676	A. thaliana	TMT1	tonoplast monosaccharide transporter1	GO:0009624 response to nematode;GO:0009812 flavonoid metabolic process;GO:0055085 transmembrane transport	0	0	0	0	0	0	0	0	0	0	0	0	0	0	0	0	0	0	0	0
818887	818887	Gene_ID	A. thaliana	818887	A. thaliana	PAR1	phy rapidly regulated 1	GO:0009641 shade avoidance;GO:0045892 negative regulation of transcription, DNA-templated;GO:1902679 negative regulation of RNA biosynthetic process	0	0	0	0	0	1	0	0	0	0	0	0	0	0	0	0	0	0	0	0
822286	822286	Gene_ID	A. thaliana	822286	A. thaliana	CCL	CCR-like protein	GO:0007623 circadian rhythm;GO:0048511 rhythmic process;GO:0008150 biological_process	0	0	0	0	0	0	0	0	0	0	0	0	0	0	0	0	0	0	1	0
818252	818252	Gene_ID	A. thaliana	818252	A. thaliana	DOGT1	don-glucosyltransferase 1	GO:0016128 phytosteroid metabolic process;GO:0016131 brassinosteroid metabolic process;GO:0008202 steroid metabolic process	1	0	0	0	0	0	0	0	0	0	0	0	0	0	1	0	1	0	0	0
820644	820644	Gene_ID	A. thaliana	820644	A. thaliana	AT3G14240	Subtilase family protein	GO:0016485 protein processing;GO:0051604 protein maturation;GO:0006508 proteolysis	0	0	0	0	0	0	0	0	0	0	0	0	0	0	0	0	0	0	0	0
834215	834215	Gene_ID	A. thaliana	834215	A. thaliana	BG_PPAP	beta-1,3-glucanase	GO:0005975 carbohydrate metabolic process;GO:0007154 cell communication;GO:0044238 primary metabolic process	0	0	0	0	0	0	0	0	0	0	0	0	0	0	0	0	0	0	0	0
835005	835005	Gene_ID	A. thaliana	835005	A. thaliana	bZIP1	basic leucine-zipper 1	GO:0006521 regulation of cellular amino acid metabolic process;GO:0033238 regulation of cellular amine metabolic process;GO:0071333 cellular response to glucose stimulus	0	0	0	0	0	0	0	0	1	1	0	0	0	0	0	0	0	0	0	1
839105	839105	Gene_ID	A. thaliana	839105	A. thaliana	AT1G25230	Calcineurin-like metallo-phosphoesterase superfamily protein	GO:0009642 response to light intensity;GO:0065003 protein-containing complex assembly;GO:0043933 protein-containing complex organization	0	0	1	0	0	0	0	0	0	0	0	0	0	0	0	0	0	0	0	0
838877	838877	Gene_ID	A. thaliana	838877	A. thaliana	SUC2	sucrose-proton symporter 2	GO:0009915 phloem sucrose loading;GO:0110126 phloem loading;GO:0015766 disaccharide transport	0	0	0	0	0	0	0	0	0	0	0	1	1	0	0	0	0	0	0	0
838136	838136	Gene_ID	A. thaliana	838136	A. thaliana	AT1G15670	Galactose oxidase/kelch repeat superfamily protein	GO:0080037 negative regulation of cytokinin-activated signaling pathway;GO:0080036 regulation of cytokinin-activated signaling pathway;GO:2000762 regulation of phenylpropanoid metabolic process	0	0	0	0	0	0	0	0	0	0	0	0	0	0	0	0	0	0	0	0
819241	819241	Gene_ID	A. thaliana	819241	A. thaliana	AGP16	arabinogalactan protein 16	GO:0042430 indole-containing compound metabolic process;GO:0016143 S-glycoside metabolic process;GO:0019757 glycosinolate metabolic process	0	0	0	0	0	0	0	0	0	0	0	1	0	0	0	1	0	0	0	0
821877	821877	Gene_ID	A. thaliana	821877	A. thaliana	IAA2	indole-3-acetic acid inducible 2	GO:0009733 response to auxin;GO:0006355 regulation of transcription, DNA-templated;GO:1903506 regulation of nucleic acid-templated transcription	0	0	0	0	0	0	0	0	0	0	0	0	0	1	0	0	0	0	0	0
843368	843368	Gene_ID	A. thaliana	843368	A. thaliana	UPL2	ubiquitin-protein ligase 2	GO:0045732 positive regulation of protein catabolic process;GO:0042176 regulation of protein catabolic process;GO:0000209 protein polyubiquitination	0	0	0	0	0	0	0	0	0	0	0	0	0	0	0	0	0	0	0	0
836349	836349	Gene_ID	A. thaliana	836349	A. thaliana	AT5G62280	DUF1442 family protein (DUF1442)	GO:0071369 cellular response to ethylene stimulus;GO:0009723 response to ethylene;GO:1901615 organic hydroxy compound metabolic process	0	0	0	1	0	0	0	1	0	0	0	0	0	0	0	0	0	0	0	0
828945	828945	Gene_ID	A. thaliana	828945	A. thaliana	AT4G28300	formin-like protein (DUF1421)	GO:1902074 response to salt;GO:0010029 regulation of seed germination;GO:1900140 regulation of seedling development	0	1	0	0	1	0	1	0	1	0	0	0	0	0	0	0	0	0	0	0
827419	827419	Gene_ID	A. thaliana	827419	A. thaliana	CT-BMY	chloroplast beta-amylase	GO:0000024 maltose biosynthetic process;GO:0000023 maltose metabolic process;GO:0005983 starch catabolic process	0	0	0	0	0	0	0	0	0	0	0	1	1	0	0	0	0	0	0	0
830017	830017	Gene_ID	A. thaliana	830017	A. thaliana	KAK	HECT ubiquitin protein ligase family protein KAK	GO:0042023 DNA endoreduplication;GO:0010091 trichome branching;GO:0044786 cell cycle DNA replication	0	0	0	1	0	0	0	0	0	0	0	0	0	0	0	0	0	0	0	0
842548	842548	Gene_ID	A. thaliana	842548	A. thaliana	AT1G62510	Bifunctional inhibitor/lipid-transfer protein/seed storage 2S albumin superfamily protein	GO:0009414 response to water deprivation;GO:0009415 response to water;GO:0001101 response to acid chemical	0	0	0	0	0	0	0	0	0	0	0	0	0	0	0	0	0	0	0	0
818014	818014	Gene_ID	A. thaliana	818014	A. thaliana	AT2G34510	choice-of-anchor C domain protein, putative (Protein of unknown function, DUF642)	GO:0009735 response to cytokinin;GO:0006721 terpenoid metabolic process;GO:0006720 isoprenoid metabolic process	0	0	0	0	0	0	0	0	0	0	0	0	0	0	0	0	0	0	0	0
835406	835406	Gene_ID	A. thaliana	835406	A. thaliana	AGP22	arabinogalactan protein 22		0	0	0	0	0	0	0	0	0	0	0	0	0	0	0	0	0	0	0	0
827654	827654	Gene_ID	A. thaliana	827654	A. thaliana	AT4G19160	transglutaminase family protein	GO:0098771 inorganic ion homeostasis;GO:0050801 ion homeostasis;GO:0048878 chemical homeostasis	0	0	0	0	0	0	0	0	0	0	0	0	0	0	0	0	0	0	0	0
837543	837543	Gene_ID	A. thaliana	837543	A. thaliana	BCAT-2	branched-chain amino acid transaminase 2	GO:0009099 valine biosynthetic process;GO:0006549 isoleucine metabolic process;GO:0009097 isoleucine biosynthetic process	0	0	0	0	0	0	0	0	0	0	0	0	0	0	0	1	0	0	0	0
823934	823934	Gene_ID	A. thaliana	823934	A. thaliana	AT3G47800	Galactose mutarotase-like superfamily protein	GO:0019388 galactose catabolic process;GO:0033499 galactose catabolic process via UDP-galactose;GO:0019320 hexose catabolic process	0	0	0	0	0	0	0	0	0	0	0	0	0	0	0	0	0	0	0	0
816091	816091	Gene_ID	A. thaliana	816091	A. thaliana	AT2G15960	stress-induced protein	GO:0009642 response to light intensity;GO:0065003 protein-containing complex assembly;GO:0010243 response to organonitrogen compound	0	1	1	0	0	0	0	0	0	0	0	0	0	0	0	0	0	0	0	0
817131	817131	Gene_ID	A. thaliana	817131	A. thaliana	ATCTH	Zinc finger C-x8-C-x5-C-x3-H type family protein	GO:0050779 RNA destabilization;GO:0061157 mRNA destabilization;GO:0061014 positive regulation of mRNA catabolic process	0	0	0	0	0	0	0	0	0	0	0	0	0	0	0	0	0	0	0	0
831234	831234	Gene_ID	A. thaliana	831234	A. thaliana	AT5G02760	Protein phosphatase 2C family protein	GO:1900056 negative regulation of leaf senescence;GO:1900055 regulation of leaf senescence;GO:0051093 negative regulation of developmental process	0	0	0	0	0	0	0	0	0	0	0	0	0	0	0	0	0	0	0	0
830095	830095	Gene_ID	A. thaliana	830095	A. thaliana	BRI1	Leucine-rich receptor-like protein kinase family protein	GO:0009729 detection of brassinosteroid stimulus;GO:0048656 anther wall tapetum formation;GO:0048657 anther wall tapetum cell differentiation	0	0	0	1	0	0	1	0	0	0	0	0	0	1	0	1	0	0	0	0
828776	828776	Gene_ID	A. thaliana	828776	A. thaliana	SHV3	PLC-like phosphodiesterase family protein	GO:0010442 guard cell morphogenesis;GO:0010441 guard cell development;GO:0034406 cell wall beta-glucan metabolic process	0	0	0	1	0	0	0	0	0	0	0	1	0	0	0	1	0	0	0	0
818588	818588	Gene_ID	A. thaliana	818588	A. thaliana	HSPRO2	ortholog of sugar beet HS1 PRO-1 2	GO:0019441 tryptophan catabolic process to kynurenine;GO:0070189 kynurenine metabolic process;GO:0006569 tryptophan catabolic process	1	1	0	0	1	0	0	0	0	0	0	0	0	0	0	0	0	0	0	0
830076	830076	Gene_ID	A. thaliana	830076	A. thaliana	APL3	Glucose-1-phosphate adenylyltransferase family protein	GO:0005978 glycogen biosynthetic process;GO:0005977 glycogen metabolic process;GO:0006112 energy reserve metabolic process	0	0	0	0	0	0	0	0	0	0	0	1	0	0	0	0	0	0	0	0
842933	842933	Gene_ID	A. thaliana	842933	A. thaliana	AT1G66180	Eukaryotic aspartyl protease family protein	GO:0033591 response to L-ascorbic acid;GO:0033273 response to vitamin;GO:0007584 response to nutrient	1	0	0	0	0	0	0	0	0	1	0	0	0	0	0	0	0	0	0	1
831452	831452	Gene_ID	A. thaliana	831452	A. thaliana	AT5G15950	Adenosylmethionine decarboxylase family protein	GO:0006557 S-adenosylmethioninamine biosynthetic process;GO:0046499 S-adenosylmethioninamine metabolic process;GO:0006597 spermine biosynthetic process	0	0	0	0	0	0	0	0	0	0	0	0	0	0	0	0	0	0	0	0
841428	841428	Gene_ID	A. thaliana	841428	A. thaliana	AT1G50040	formin-like protein, putative (DUF1005)	GO:0010243 response to organonitrogen compound;GO:1901698 response to nitrogen compound;GO:0009755 hormone-mediated signaling pathway	0	1	0	0	0	0	0	0	0	0	0	0	0	0	0	0	0	0	0	0
838540	838540	Gene_ID	A. thaliana	838540	A. thaliana	AT1G19530	DNA polymerase epsilon catalytic subunit A	GO:0009061 anaerobic respiration;GO:0045333 cellular respiration;GO:0015980 energy derivation by oxidation of organic compounds	1	0	0	0	0	0	0	0	0	0	0	0	0	0	0	0	0	0	0	0
838206	838206	Gene_ID	A. thaliana	838206	A. thaliana	AT1G05250	Peroxidase superfamily protein	GO:0098869 cellular oxidant detoxification;GO:1990748 cellular detoxification;GO:0097237 cellular response to toxic substance	0	0	0	0	1	0	0	0	0	0	0	0	0	0	0	1	1	0	0	0
820078	820078	Gene_ID	A. thaliana	820078	A. thaliana	LAC7	laccase 7	GO:0010015 root morphogenesis;GO:1905392 plant organ morphogenesis;GO:0009414 response to water deprivation	0	0	0	1	0	0	0	0	0	0	0	0	0	0	0	0	0	0	0	0
837483	837483	Gene_ID	A. thaliana	837483	A. thaliana	PHYA	phytochrome A	GO:0010203 response to very low fluence red light stimulus;GO:0055122 response to very low light intensity stimulus;GO:0010201 response to continuous far red light stimulus by the high-irradiance response system	0	0	1	0	0	1	0	0	0	0	1	0	0	0	0	0	0	0	0	0
828524	828524	Gene_ID	A. thaliana	828524	A. thaliana	ACBP3	acyl-CoA-binding domain 3	GO:0015908 fatty acid transport;GO:0009646 response to absence of light;GO:0015849 organic acid transport	1	1	1	0	0	0	0	0	0	0	0	0	0	0	0	0	0	0	0	0
828083	828083	Gene_ID	A. thaliana	828083	A. thaliana	RHS13	root hair specific 13	GO:0090547 response to low humidity;GO:0009270 response to humidity;GO:0010286 heat acclimation	0	0	0	1	0	0	0	1	0	1	0	1	0	0	0	1	0	0	0	0
820398	820398	Gene_ID	A. thaliana	820398	A. thaliana	BIG	auxin transport protein (BIG)	GO:0048283 indeterminate inflorescence morphogenesis;GO:0048281 inflorescence morphogenesis;GO:0010229 inflorescence development	0	0	0	1	0	1	0	0	0	0	0	0	0	1	1	0	0	0	0	0
832385	832385	Gene_ID	A. thaliana	832385	A. thaliana	SCPL34	serine carboxypeptidase-like 34	GO:0048588 developmental cell growth;GO:0048468 cell development;GO:0016049 cell growth	0	1	0	1	0	0	0	0	0	0	0	0	0	0	0	0	0	0	0	0
818574	818574	Gene_ID	A. thaliana	818574	A. thaliana	AT2G39870	hypothetical protein	GO:1903046 meiotic cell cycle process;GO:0051321 meiotic cell cycle;GO:0048507 meristem development	0	0	0	0	0	0	0	0	0	0	0	0	0	0	0	0	0	0	0	0
814800	814800	Gene_ID	A. thaliana	814800	A. thaliana	PLPB	PAS/LOV protein B	GO:0010150 leaf senescence;GO:0090693 plant organ senescence;GO:0009642 response to light intensity	0	0	1	0	0	0	0	0	1	0	0	0	0	0	0	0	0	0	0	0
825203	825203	Gene_ID	A. thaliana	825203	A. thaliana	AT3G60320	bZIP domain class transcription factor (DUF630 and DUF632)	GO:0071249 cellular response to nitrate;GO:1902170 cellular response to reactive nitrogen species;GO:0015706 nitrate transmembrane transport	0	0	0	0	0	0	0	0	0	0	0	0	0	0	0	0	0	0	0	0
838565	838565	Gene_ID	A. thaliana	838565	A. thaliana	PUP14	purine permease 14	GO:0010184 cytokinin transport;GO:0080037 negative regulation of cytokinin-activated signaling pathway;GO:0080036 regulation of cytokinin-activated signaling pathway	0	0	0	0	0	0	0	0	0	0	0	0	0	0	1	0	0	0	0	0
826264	826264	Gene_ID	A. thaliana	826264	A. thaliana	AT4G07825	transmembrane protein	GO:0050793 regulation of developmental process;GO:0050789 regulation of biological process;GO:0065007 biological regulation	0	0	0	0	0	0	0	0	0	0	0	0	0	0	0	0	0	0	0	0
843550	843550	Gene_ID	A. thaliana	843550	A. thaliana	AT1G72180	Leucine-rich receptor-like protein kinase family protein	GO:0090548 response to nitrate starvation;GO:0010555 response to mannitol;GO:1902025 nitrate import	0	0	0	0	0	0	0	0	0	1	0	0	0	0	0	0	0	0	0	1
838739	838739	Gene_ID	A. thaliana	838739	A. thaliana	AT1G21400	Thiamin diphosphate-binding fold (THDP-binding) superfamily protein	GO:0043617 cellular response to sucrose starvation;GO:0009083 branched-chain amino acid catabolic process;GO:0009081 branched-chain amino acid metabolic process	0	0	1	0	0	0	0	0	0	1	0	0	0	0	0	0	0	0	0	1
817696	817696	Gene_ID	A. thaliana	817696	A. thaliana	STH	salt tolerance homologue	GO:0010100 negative regulation of photomorphogenesis;GO:0010099 regulation of photomorphogenesis;GO:2000030 regulation of response to red or far red light	0	0	0	0	0	1	0	0	0	0	0	0	0	0	0	0	0	0	0	0
817358	817358	Gene_ID	A. thaliana	817358	A. thaliana	AT2G28120	Major facilitator superfamily protein	GO:0006520 cellular amino acid metabolic process;GO:0009753 response to jasmonic acid;GO:0070542 response to fatty acid	0	0	0	0	0	0	1	0	0	0	0	0	0	0	0	0	0	0	0	0
819100	819100	Gene_ID	A. thaliana	819100	A. thaliana	HB4	homeobox-leucine zipper protein 4	GO:0009641 shade avoidance;GO:0010218 response to far red light;GO:0009639 response to red or far red light	0	0	0	0	0	1	0	0	0	0	0	0	0	0	0	0	0	0	0	0
824199	824199	Gene_ID	A. thaliana	824199	A. thaliana	AT3G50370	hypothetical protein	GO:0051301 cell division;GO:2000026 regulation of multicellular organismal development;GO:0051239 regulation of multicellular organismal process	0	0	0	0	0	0	0	0	0	0	0	0	0	0	0	0	0	0	0	0
830032	830032	Gene_ID	A. thaliana	830032	A. thaliana	PRP4	proline-rich protein 4	GO:0090558 plant epidermis development;GO:0009888 tissue development;GO:0048856 anatomical structure development	0	0	0	1	0	0	0	0	0	0	0	0	0	0	0	0	0	0	0	0
832538	832538	Gene_ID	A. thaliana	832538	A. thaliana	LSU2	response to low sulfur 2	GO:0010438 cellular response to sulfur starvation;GO:0098869 cellular oxidant detoxification;GO:1990748 cellular detoxification	0	1	0	0	0	0	0	0	1	1	0	0	0	0	0	0	1	0	0	0
818970	818970	Gene_ID	A. thaliana	818970	A. thaliana	IQD14	IQ-domain 14	GO:0048580 regulation of post-embryonic development;GO:2000026 regulation of multicellular organismal development;GO:2000241 regulation of reproductive process	0	0	0	0	0	0	0	0	0	0	0	0	0	0	0	0	0	0	0	0
814647	814647	Gene_ID	A. thaliana	814647	A. thaliana	PDE331	Octicosapeptide/Phox/Bem1p family protein	GO:0071396 cellular response to lipid;GO:0071310 cellular response to organic substance;GO:0033993 response to lipid	0	0	0	0	0	0	1	0	0	0	0	0	0	0	0	0	0	0	0	0
3770028	3770028	Gene_ID	A. thaliana	3770028	A. thaliana	AT4G22666	Bifunctional inhibitor/lipid-transfer protein/seed storage 2S albumin superfamily protein	GO:0010015 root morphogenesis;GO:1905392 plant organ morphogenesis;GO:0048589 developmental growth	0	0	0	1	0	0	0	0	0	0	0	0	0	0	0	0	0	0	0	0
825440	825440	Gene_ID	A. thaliana	825440	A. thaliana	GATL7	galacturonosyltransferase-like 7	GO:0045489 pectin biosynthetic process;GO:0045488 pectin metabolic process;GO:0010393 galacturonan metabolic process	0	1	0	0	0	0	0	0	0	0	0	1	0	0	1	0	0	0	0	0
834110	834110	Gene_ID	A. thaliana	834110	A. thaliana	GDPD2	PLC-like phosphodiesterases superfamily protein	GO:0046475 glycerophospholipid catabolic process;GO:0046503 glycerolipid catabolic process;GO:0009395 phospholipid catabolic process	1	1	1	0	1	0	0	0	0	0	0	0	0	0	0	0	0	0	0	0
818884	818884	Gene_ID	A. thaliana	818884	A. thaliana	PDF1	protodermal factor 1	GO:0048366 leaf development;GO:0048827 phyllome development;GO:0048367 shoot system development	0	0	0	0	0	0	0	0	0	0	0	0	0	0	0	0	0	0	0	0
839375	839375	Gene_ID	A. thaliana	839375	A. thaliana	AT1G01300	Eukaryotic aspartyl protease family protein		0	0	0	0	0	0	0	0	0	0	0	0	0	0	0	0	0	0	0	0
822051	822051	Gene_ID	A. thaliana	822051	A. thaliana	PERK1	proline extensin-like receptor kinase 1	GO:0046777 protein autophosphorylation;GO:0009611 response to wounding;GO:0009620 response to fungus	0	0	0	0	0	0	0	0	0	0	0	0	0	0	0	0	0	0	0	0
2745879	2745879	Gene_ID	A. thaliana	2745879	A. thaliana	SAG20	senescence associated gene 20	GO:0002238 response to molecule of fungal origin;GO:0010193 response to ozone;GO:0007568 aging	0	0	0	0	1	0	0	0	0	0	0	0	0	0	0	0	0	0	0	0
823807	823807	Gene_ID	A. thaliana	823807	A. thaliana	AT3G46540	ENTH/VHS family protein	GO:0006897 endocytosis;GO:0016192 vesicle-mediated transport;GO:0006810 transport	0	0	0	0	0	0	0	0	0	0	0	0	0	0	0	0	0	0	0	0
822519	822519	Gene_ID	A. thaliana	822519	A. thaliana	ABCB19	ATP binding cassette subfamily B19	GO:0010541 acropetal auxin transport;GO:0043478 pigment accumulation in response to UV light;GO:0043479 pigment accumulation in tissues in response to UV light	0	0	0	0	0	1	0	0	0	0	1	0	0	1	1	0	0	0	0	0
832242	832242	Gene_ID	A. thaliana	832242	A. thaliana	LARP1a	LA RNA-binding protein	GO:0070370 cellular heat acclimation;GO:0061014 positive regulation of mRNA catabolic process;GO:1903313 positive regulation of mRNA metabolic process	0	0	0	0	0	0	0	0	0	0	0	0	0	0	0	0	0	0	0	0
835526	835526	Gene_ID	A. thaliana	835526	A. thaliana	THE1	protein kinase family protein	GO:0009742 brassinosteroid mediated signaling pathway;GO:0043401 steroid hormone mediated signaling pathway;GO:0048545 response to steroid hormone	0	1	0	1	0	0	1	0	0	0	0	0	0	0	0	0	0	0	0	0
828117	828117	Gene_ID	A. thaliana	828117	A. thaliana	AT4G01330	Protein kinase superfamily protein	GO:0009642 response to light intensity;GO:0006468 protein phosphorylation;GO:0016310 phosphorylation	0	0	1	0	0	0	0	0	0	0	0	0	0	0	0	0	0	0	0	0
838107	838107	Gene_ID	A. thaliana	838107	A. thaliana	GLYI4	Lactoylglutathione lyase / glyoxalase I family protein	GO:0010045 response to nickel cation;GO:1902074 response to salt;GO:2000031 regulation of salicylic acid mediated signaling pathway	0	0	0	0	1	0	0	0	0	0	0	0	0	0	0	0	0	0	0	0
825091	825091	Gene_ID	A. thaliana	825091	A. thaliana	PRN	pirin	GO:0010244 response to low fluence blue light stimulus by blue low-fluence system;GO:0009785 blue light signaling pathway;GO:0030522 intracellular receptor signaling pathway	0	0	1	0	0	0	1	0	0	0	1	0	0	0	0	0	0	0	0	0
823896	823896	Gene_ID	A. thaliana	823896	A. thaliana	G3Pp1	putative glycerol-3-phosphate transporter 1	GO:0055062 phosphate ion homeostasis;GO:0072506 trivalent inorganic anion homeostasis;GO:0055081 anion homeostasis	0	0	0	0	0	0	0	0	0	0	0	0	0	0	0	0	0	0	0	0
836499	836499	Gene_ID	A. thaliana	836499	A. thaliana	NAC102	NAC domain containing protein 102	GO:0016143 S-glycoside metabolic process;GO:0019757 glycosinolate metabolic process;GO:0019760 glucosinolate metabolic process	1	0	0	0	0	0	0	0	0	0	0	0	0	0	0	0	0	0	0	0
844309	844309	Gene_ID	A. thaliana	844309	A. thaliana	WRI4	Integrase-type DNA-binding superfamily protein	GO:1901959 positive regulation of cutin biosynthetic process;GO:1901957 regulation of cutin biosynthetic process;GO:0045723 positive regulation of fatty acid biosynthetic process	0	0	0	0	0	0	0	0	0	0	0	0	0	0	0	0	0	0	0	0
834850	834850	Gene_ID	A. thaliana	834850	A. thaliana	CYP705A5	cytochrome P450, family 705, subfamily A, polypeptide 5	GO:0080003 thalianol metabolic process;GO:0010683 tricyclic triterpenoid metabolic process;GO:0051552 flavone metabolic process	0	0	0	0	0	0	0	0	0	0	0	0	0	0	0	0	0	1	0	0
843321	843321	Gene_ID	A. thaliana	843321	A. thaliana	NRT1:2	nitrate transporter 1:2	GO:0080168 abscisic acid transport;GO:0046864 isoprenoid transport;GO:0046865 terpenoid transport	0	0	0	0	0	0	0	0	0	0	0	0	0	0	0	0	0	0	0	0
819292	819292	Gene_ID	A. thaliana	819292	A. thaliana	PRR9	pseudo-response regulator 9	GO:0010017 red or far-red light signaling pathway;GO:0071489 cellular response to red or far red light;GO:0000160 phosphorelay signal transduction system	0	0	0	0	0	1	0	1	0	0	1	0	0	0	0	0	0	0	1	0
842166	842166	Gene_ID	A. thaliana	842166	A. thaliana	PUP18	purine permease 18	GO:0006863 purine nucleobase transport;GO:0015851 nucleobase transport;GO:0071705 nitrogen compound transport	0	0	0	0	0	0	0	0	0	0	0	0	0	0	0	0	0	0	0	0
836440	836440	Gene_ID	A. thaliana	836440	A. thaliana	AT5G63190	MA3 domain-containing protein	GO:0090549 response to carbon starvation;GO:0009646 response to absence of light;GO:0045892 negative regulation of transcription, DNA-templated	0	0	1	0	0	0	0	0	0	1	0	0	0	0	0	0	0	0	0	0
844353	844353	Gene_ID	A. thaliana	844353	A. thaliana	AT1G80130	Tetratricopeptide repeat (TPR)-like superfamily protein	GO:0006979 response to oxidative stress;GO:0006950 response to stress;GO:0050896 response to stimulus	0	0	0	0	1	0	0	0	0	0	0	0	0	0	0	0	0	0	0	0
839952	839952	Gene_ID	A. thaliana	839952	A. thaliana	AT1G30720	FAD-binding Berberine family protein	GO:0071456 cellular response to hypoxia;GO:0036294 cellular response to decreased oxygen levels;GO:0071453 cellular response to oxygen levels	1	0	0	0	0	0	0	0	0	0	0	0	0	0	0	0	0	0	0	0
825224	825224	Gene_ID	A. thaliana	825224	A. thaliana	GATA4	GATA transcription factor 4	GO:0045893 positive regulation of transcription, DNA-templated;GO:1902680 positive regulation of RNA biosynthetic process;GO:1903508 positive regulation of nucleic acid-templated transcription	0	0	0	0	0	0	0	0	0	0	0	0	0	0	0	0	0	0	0	0
835596	835596	Gene_ID	A. thaliana	835596	A. thaliana	AT5G55050	GDSL-like Lipase/Acylhydrolase superfamily protein	GO:0010015 root morphogenesis;GO:0009611 response to wounding;GO:1905392 plant organ morphogenesis	0	0	0	1	0	0	0	0	0	0	0	0	0	0	0	0	0	0	0	0
819736	819736	Gene_ID	A. thaliana	819736	A. thaliana	EMB2016	embryo defective 2016	GO:0080009 mRNA methylation;GO:0016556 mRNA modification;GO:0001510 RNA methylation	0	0	0	0	0	0	0	0	1	0	0	0	0	0	0	0	0	0	0	0
838554	838554	Gene_ID	A. thaliana	838554	A. thaliana	CLH1	chlorophyllase 1	GO:0015996 chlorophyll catabolic process;GO:0046149 pigment catabolic process;GO:0006787 porphyrin-containing compound catabolic process	0	1	0	0	0	0	0	0	0	0	0	0	0	0	0	0	0	0	0	0
823555	823555	Gene_ID	A. thaliana	823555	A. thaliana	NIT2	nitrilase 2	GO:0051410 detoxification of nitrogen compound;GO:0009684 indoleacetic acid biosynthetic process;GO:0009683 indoleacetic acid metabolic process	0	0	0	0	0	0	0	0	0	0	0	0	0	0	1	0	1	0	0	0
834898	834898	Gene_ID	A. thaliana	834898	A. thaliana	AT5G48430	Eukaryotic aspartyl protease family protein	GO:0098771 inorganic ion homeostasis;GO:0050801 ion homeostasis;GO:0048878 chemical homeostasis	0	0	0	0	0	0	0	0	0	0	0	0	0	0	0	0	0	0	0	0
838532	838532	Gene_ID	A. thaliana	838532	A. thaliana	AT1G03230	Eukaryotic aspartyl protease family protein	GO:0009611 response to wounding;GO:0042742 defense response to bacterium;GO:0048364 root development	0	0	0	0	0	0	0	0	0	0	0	0	0	0	0	0	0	0	0	0
816428	816428	Gene_ID	A. thaliana	816428	A. thaliana	HMA4	heavy metal atpase 4	GO:0032025 response to cobalt ion;GO:0015691 cadmium ion transport;GO:0055069 zinc ion homeostasis	0	0	0	0	0	0	0	0	0	0	0	0	0	0	0	0	0	0	0	0
842036	842036	Gene_ID	A. thaliana	842036	A. thaliana	UPL1	LOW protein: E3 ubiquitin ligase-like protein	GO:0045732 positive regulation of protein catabolic process;GO:0042176 regulation of protein catabolic process;GO:0000209 protein polyubiquitination	0	0	0	0	0	0	0	0	0	0	0	0	0	0	0	0	0	0	0	0
819869	819869	Gene_ID	A. thaliana	819869	A. thaliana	BCE2	2-oxoacid dehydrogenases acyltransferase family protein	GO:0043617 cellular response to sucrose starvation;GO:0009646 response to absence of light;GO:0009744 response to sucrose	0	0	1	0	0	0	0	0	0	1	0	0	0	0	0	0	0	0	0	1
821855	821855	Gene_ID	A. thaliana	821855	A. thaliana	ELIP1	Chlorophyll A-B binding family protein	GO:0070141 response to UV-A;GO:0071492 cellular response to UV-A;GO:0071486 cellular response to high light intensity	0	0	1	0	0	1	0	0	0	0	1	0	0	0	0	0	0	0	0	0
824440	824440	Gene_ID	A. thaliana	824440	A. thaliana	AT3G52740	hypothetical protein	GO:0009785 blue light signaling pathway;GO:0030522 intracellular receptor signaling pathway;GO:0071483 cellular response to blue light	0	0	0	0	0	0	0	0	0	0	1	0	0	0	0	0	0	0	0	0
829734	829734	Gene_ID	A. thaliana	829734	A. thaliana	NRPB1	RNA polymerase II large subunit	GO:0060966 regulation of gene silencing by RNA;GO:0070918 primary sncRNA processing;GO:0006366 transcription by RNA polymerase II	0	0	0	0	0	0	0	0	0	0	0	0	0	0	0	0	0	0	0	0
818961	818961	Gene_ID	A. thaliana	818961	A. thaliana	AT2G43590	Chitinase family protein	GO:0016998 cell wall macromolecule catabolic process;GO:0044036 cell wall macromolecule metabolic process;GO:0010015 root morphogenesis	0	1	0	1	0	0	0	0	0	0	0	1	0	0	0	0	0	0	0	0
819860	819860	Gene_ID	A. thaliana	819860	A. thaliana	AT3G06750	hydroxyproline-rich glycoprotein family protein	GO:0009834 plant-type secondary cell wall biogenesis;GO:0009832 plant-type cell wall biogenesis;GO:0042546 cell wall biogenesis	0	0	0	1	0	0	0	0	0	0	0	1	0	0	0	1	0	0	0	0
816084	816084	Gene_ID	A. thaliana	816084	A. thaliana	AT2G15880	Leucine-rich repeat (LRR) family protein	GO:0048638 regulation of developmental growth;GO:0040008 regulation of growth;GO:2000241 regulation of reproductive process	0	0	0	0	0	0	0	0	0	0	0	0	0	0	0	0	0	0	0	0
818858	818858	Gene_ID	A. thaliana	818858	A. thaliana	TTL3	tetratricopetide-repeat thioredoxin-like 3	GO:0010305 leaf vascular tissue pattern formation;GO:0009742 brassinosteroid mediated signaling pathway;GO:0043401 steroid hormone mediated signaling pathway	0	0	0	0	0	0	1	0	0	0	0	0	0	1	0	0	0	0	0	0
821189	821189	Gene_ID	A. thaliana	821189	A. thaliana	AT3G02910	AIG2-like (avirulence induced gene) family protein	GO:0008150 biological_process	0	0	0	0	0	0	0	0	0	0	0	0	0	0	0	0	0	0	0	0
818354	818354	Gene_ID	A. thaliana	818354	A. thaliana	ChlAKR	NAD(P)-linked oxidoreductase superfamily protein	GO:0009409 response to cold;GO:0009651 response to salt stress;GO:0009266 response to temperature stimulus	0	0	0	0	0	0	0	0	1	0	0	0	0	0	0	0	0	0	0	0
836187	836187	Gene_ID	A. thaliana	836187	A. thaliana	PIP2;4	plasma membrane intrinsic protein 2;4	GO:0080170 hydrogen peroxide transmembrane transport;GO:0006833 water transport;GO:0042044 fluid transport	0	0	0	1	0	0	0	0	0	0	0	0	0	0	0	0	0	0	0	0
831305	831305	Gene_ID	A. thaliana	831305	A. thaliana	AT5G14540	basic salivary proline-rich-like protein (DUF1421)	GO:1901135 carbohydrate derivative metabolic process;GO:0048523 negative regulation of cellular process;GO:0048519 negative regulation of biological process	0	0	0	0	0	0	0	0	0	0	0	0	0	0	0	0	0	0	0	0
835709	835709	Gene_ID	A. thaliana	835709	A. thaliana	AT5G56100	glycine-rich protein / oleosin	GO:0019915 lipid storage;GO:0051235 maintenance of location;GO:0010876 lipid localization	0	0	0	0	0	0	0	0	0	0	0	0	0	0	0	0	0	0	0	0
838057	838057	Gene_ID	A. thaliana	838057	A. thaliana	GAI	GRAS family transcription factor family protein	GO:0006808 regulation of nitrogen utilization;GO:0010336 gibberellic acid homeostasis;GO:0033206 meiotic cytokinesis	0	1	0	0	0	1	1	1	1	0	0	0	0	1	0	0	0	0	0	0
826863	826863	Gene_ID	A. thaliana	826863	A. thaliana	AT4G12510	Bifunctional inhibitor/lipid-transfer protein/seed storage 2S albumin superfamily protein		0	0	0	0	0	0	0	0	0	0	0	0	0	0	0	0	0	0	0	0
838382	838382	Gene_ID	A. thaliana	838382	A. thaliana	AT1G18020	FMN-linked oxidoreductases superfamily protein		0	0	0	0	0	0	0	0	0	0	0	0	0	0	0	0	0	0	0	0
826868	826868	Gene_ID	A. thaliana	826868	A. thaliana	AIR1	Auxin-Induced in Root cultures 1	GO:0010102 lateral root morphogenesis;GO:0010101 post-embryonic root morphogenesis;GO:0090697 post-embryonic plant organ morphogenesis	0	0	0	1	0	0	0	0	0	0	0	0	0	1	0	0	0	0	0	0
838728	838728	Gene_ID	A. thaliana	838728	A. thaliana	EXT3	extensin 3	GO:0009404 toxin metabolic process;GO:0009664 plant-type cell wall organization;GO:0071555 cell wall organization	0	1	0	1	1	0	0	0	0	0	0	0	0	0	0	1	0	0	0	0
843992	843992	Gene_ID	A. thaliana	843992	A. thaliana	AT1G76590	PLATZ transcription factor family protein	GO:0071489 cellular response to red or far red light;GO:0071482 cellular response to light stimulus;GO:0071478 cellular response to radiation	0	0	1	0	0	1	0	0	0	0	1	0	0	0	0	0	0	0	0	0
835423	835423	Gene_ID	A. thaliana	835423	A. thaliana	AT5G53420	CCT motif family protein	GO:0090548 response to nitrate starvation;GO:0042594 response to starvation;GO:0031667 response to nutrient levels	0	0	0	0	0	0	0	0	0	1	0	0	0	0	0	0	0	0	0	0
825496	825496	Gene_ID	A. thaliana	825496	A. thaliana	AT3G63210	mediator of aba-regulated dormancy protein (DUF581)	GO:1905582 response to mannose;GO:0010162 seed dormancy process;GO:0022611 dormancy process	0	0	0	1	0	0	0	0	0	0	0	0	0	0	0	0	0	0	0	1
838769	838769	Gene_ID	A. thaliana	838769	A. thaliana	AT1G21670	DPP6 amino-terminal domain protein	GO:0010243 response to organonitrogen compound;GO:0050832 defense response to fungus;GO:0031347 regulation of defense response	0	1	0	0	0	0	0	0	0	0	0	0	0	0	0	0	0	0	0	0
839618	839618	Gene_ID	A. thaliana	839618	A. thaliana	AT1G27290	transmembrane protein	GO:0010243 response to organonitrogen compound;GO:1901698 response to nitrogen compound;GO:0009755 hormone-mediated signaling pathway	0	1	0	0	0	0	0	0	0	0	0	0	0	0	0	0	0	0	0	0
832468	832468	Gene_ID	A. thaliana	832468	A. thaliana	SLAH3	SLAC1 homologue 3	GO:0006821 chloride transport;GO:0015698 inorganic anion transport;GO:0006873 cellular ion homeostasis	0	0	0	0	0	0	0	0	1	0	0	0	0	0	0	0	0	0	0	0
842600	842600	Gene_ID	A. thaliana	842600	A. thaliana	AT1G62975	basic helix-loop-helix (bHLH) DNA-binding superfamily protein	GO:0006357 regulation of transcription by RNA polymerase II;GO:0006355 regulation of transcription, DNA-templated;GO:1903506 regulation of nucleic acid-templated transcription	0	0	0	0	0	0	0	0	0	0	0	0	0	0	0	0	0	0	0	0
834851	834851	Gene_ID	A. thaliana	834851	A. thaliana	CYP708A2	cytochrome P450, family 708, subfamily A, polypeptide 2	GO:0080003 thalianol metabolic process;GO:0010683 tricyclic triterpenoid metabolic process;GO:0006722 triterpenoid metabolic process	0	0	0	0	0	0	0	0	0	0	0	0	0	0	0	0	0	1	0	0
835755	835755	Gene_ID	A. thaliana	835755	A. thaliana	AGP14	arabinogalactan protein 14	GO:0048767 root hair elongation;GO:0080147 root hair cell development;GO:0048764 trichoblast maturation	0	0	0	1	0	0	0	0	0	0	0	0	0	0	0	0	0	0	0	0
828707	828707	Gene_ID	A. thaliana	828707	A. thaliana	AT4G26010	Peroxidase superfamily protein	GO:0006979 response to oxidative stress;GO:0006950 response to stress;GO:0050896 response to stimulus	0	0	0	0	1	0	0	0	0	0	0	0	0	0	0	0	0	0	0	0
840271	840271	Gene_ID	A. thaliana	840271	A. thaliana	AT1G33790	jacalin lectin family protein	GO:0008150 biological_process	0	0	0	0	0	0	0	0	0	0	0	0	0	0	0	0	0	0	0	0
825210	825210	Gene_ID	A. thaliana	825210	A. thaliana	HAT3	homeobox-leucine zipper protein 3	GO:0001666 response to hypoxia;GO:0036293 response to decreased oxygen levels;GO:0070482 response to oxygen levels	1	0	0	0	0	0	0	0	0	0	0	0	0	0	0	0	0	0	0	0
818006	818006	Gene_ID	A. thaliana	818006	A. thaliana	LHB1B1	light-harvesting chlorophyll-protein complex II subunit B1	GO:0009769 photosynthesis, light harvesting in photosystem II;GO:0009768 photosynthesis, light harvesting in photosystem I;GO:0009765 photosynthesis, light harvesting	0	0	0	0	0	0	0	0	0	0	0	0	0	0	0	0	0	0	0	0
830283	830283	Gene_ID	A. thaliana	830283	A. thaliana	SDP1	Patatin-like phospholipase family protein	GO:0019433 triglyceride catabolic process;GO:0046461 neutral lipid catabolic process;GO:0046464 acylglycerol catabolic process	0	0	0	0	0	0	0	0	0	0	0	0	0	0	0	0	0	0	0	0
817375	817375	Gene_ID	A. thaliana	817375	A. thaliana	SYD	P-loop containing nucleoside triphosphate hydrolases superfamily protein	GO:0010199 organ boundary specification between lateral organs and the meristem;GO:0048859 formation of anatomical boundary;GO:0090691 formation of plant organ boundary	0	1	0	0	0	0	0	0	0	0	0	0	0	0	0	0	0	0	0	0
829879	829879	Gene_ID	A. thaliana	829879	A. thaliana	AT4G37250	Leucine-rich repeat protein kinase family protein	GO:0009638 phototropism;GO:2000113 negative regulation of cellular macromolecule biosynthetic process;GO:0009606 tropism	0	0	1	1	0	0	0	0	0	0	1	0	0	0	0	0	0	0	0	0
843528	843528	Gene_ID	A. thaliana	843528	A. thaliana	AT1G71970	hypothetical protein	GO:0016051 carbohydrate biosynthetic process;GO:0005975 carbohydrate metabolic process;GO:0009888 tissue development	0	0	0	0	0	0	0	0	0	0	0	0	0	0	0	0	0	0	0	0
820217	820217	Gene_ID	A. thaliana	820217	A. thaliana	LGO	LOSS OF GIANT CELLS FROM ORGANS	GO:0090393 sepal giant cell development;GO:0090392 sepal giant cell differentiation;GO:0032877 positive regulation of DNA endoreduplication	0	0	0	1	0	0	0	0	0	0	0	0	0	0	0	0	0	0	0	0
819162	819162	Gene_ID	A. thaliana	819162	A. thaliana	AT2G45540	WD-40 repeat family protein / beige-like protein	GO:0051301 cell division;GO:0009987 cellular process;GO:0008150 biological_process	0	0	0	0	0	0	0	0	0	0	0	0	0	0	0	0	0	0	0	0
834073	834073	Gene_ID	A. thaliana	834073	A. thaliana	AGP24	arabinogalactan protein 24	GO:0010015 root morphogenesis;GO:1905392 plant organ morphogenesis;GO:0009414 response to water deprivation	0	0	0	1	0	0	0	0	0	0	0	0	0	0	0	0	0	0	0	0
822038	822038	Gene_ID	A. thaliana	822038	A. thaliana	AT3G24480	Leucine-rich repeat (LRR) family protein	GO:1901615 organic hydroxy compound metabolic process;GO:0042546 cell wall biogenesis;GO:0071669 plant-type cell wall organization or biogenesis	0	0	0	1	0	0	0	0	0	0	0	1	0	0	0	1	0	0	0	0
837931	837931	Gene_ID	A. thaliana	837931	A. thaliana	PGL1	6-phosphogluconolactonase 1	GO:0009051 pentose-phosphate shunt, oxidative branch;GO:0006098 pentose-phosphate shunt;GO:0006740 NADPH regeneration	0	1	0	0	0	0	0	0	0	0	0	0	0	0	0	0	0	0	0	0
836752	836752	Gene_ID	A. thaliana	836752	A. thaliana	ARO2	armadillo repeat only 2	GO:0007166 cell surface receptor signaling pathway;GO:0010200 response to chitin;GO:0010243 response to organonitrogen compound	0	1	0	0	0	0	0	0	0	0	0	0	0	0	0	0	0	0	0	0
826867	826867	Gene_ID	A. thaliana	826867	A. thaliana	AT4G12545	Bifunctional inhibitor/lipid-transfer protein/seed storage 2S albumin superfamily protein	GO:0006721 terpenoid metabolic process;GO:0006720 isoprenoid metabolic process;GO:0090558 plant epidermis development	0	0	0	1	0	0	0	0	0	0	0	0	0	0	0	0	0	0	0	0
829035	829035	Gene_ID	A. thaliana	829035	A. thaliana	ADS1	MATE efflux family protein	GO:0046620 regulation of organ growth;GO:0010252 auxin homeostasis;GO:0046618 xenobiotic export from cell	0	1	0	1	0	0	0	0	0	0	0	0	0	0	0	0	1	0	0	0
819057	819057	Gene_ID	A. thaliana	819057	A. thaliana	AT2G44500	O-fucosyltransferase family protein	GO:0071407 cellular response to organic cyclic compound;GO:0010200 response to chitin;GO:0071695 anatomical structure maturation	0	1	0	1	0	0	1	0	1	0	0	0	0	0	0	0	0	0	0	0
838765	838765	Gene_ID	A. thaliana	838765	A. thaliana	AT1G21630	Calcium-binding EF hand family protein	GO:0016197 endosomal transport;GO:0006897 endocytosis;GO:0009555 pollen development	0	0	0	0	0	0	0	0	0	0	0	0	0	0	0	0	0	0	0	0
835204	835204	Gene_ID	A. thaliana	835204	A. thaliana	AT5G51300	splicing factor-like protein	GO:0048024 regulation of mRNA splicing, via spliceosome;GO:0043484 regulation of RNA splicing;GO:0050684 regulation of mRNA processing	0	0	0	0	0	0	0	0	0	0	0	0	0	0	0	0	0	0	0	0
834485	834485	Gene_ID	A. thaliana	834485	A. thaliana	AT5G44575	hypothetical protein	GO:0044550 secondary metabolite biosynthetic process;GO:0009751 response to salicylic acid;GO:0002376 immune system process	0	1	0	0	0	0	0	0	0	0	0	0	0	0	0	0	0	0	0	0
827457	827457	Gene_ID	A. thaliana	827457	A. thaliana	HAT1	Homeobox-leucine zipper protein 4 (HB-4) / HD-ZIP protein	GO:0080127 fruit septum development;GO:1905328 plant septum development;GO:0010582 floral meristem determinacy	0	0	0	0	0	0	0	0	0	0	0	0	0	0	0	0	0	0	0	0
821112	821112	Gene_ID	A. thaliana	821112	A. thaliana	LBD41	LOB domain-containing protein 41	GO:0071456 cellular response to hypoxia;GO:0036294 cellular response to decreased oxygen levels;GO:0071453 cellular response to oxygen levels	1	0	0	0	0	0	0	0	0	0	0	0	0	0	0	0	0	0	0	0
820032	820032	Gene_ID	A. thaliana	820032	A. thaliana	RAPTOR1	Regulatory-associated protein of TOR 1	GO:0071902 positive regulation of protein serine/threonine kinase activity;GO:0010507 negative regulation of autophagy;GO:0031929 TOR signaling	0	1	0	0	0	0	0	0	0	1	0	0	0	0	0	0	0	0	0	0
838961	838961	Gene_ID	A. thaliana	838961	A. thaliana	AT1G03610	plant/protein (DUF789)	GO:0071456 cellular response to hypoxia;GO:0036294 cellular response to decreased oxygen levels;GO:0071453 cellular response to oxygen levels	1	1	1	0	0	0	0	0	0	0	0	0	0	0	0	0	0	0	0	0
818457	818457	Gene_ID	A. thaliana	818457	A. thaliana	ANNAT4	annexin 4	GO:0009408 response to heat;GO:0009409 response to cold;GO:0009651 response to salt stress	0	0	0	0	0	0	0	0	1	0	0	0	0	0	0	0	0	0	0	0
3768785	3768785	Gene_ID	A. thaliana	3768785	A. thaliana	AT3G05727	S locus-related glycoprotein 1 (SLR1) binding pollen coat protein family	GO:0008150 biological_process	0	0	0	0	0	0	0	0	0	0	0	0	0	0	0	0	0	0	0	0
844028	844028	Gene_ID	A. thaliana	844028	A. thaliana	EXT4	extensin 4	GO:0009664 plant-type cell wall organization;GO:0071555 cell wall organization;GO:0045229 external encapsulating structure organization	0	1	0	0	0	0	1	0	0	0	0	0	0	0	0	1	0	0	0	0
818421	818421	Gene_ID	A. thaliana	818421	A. thaliana	AGT3	alanine:glyoxylate aminotransferase 3	GO:0009753 response to jasmonic acid;GO:0070542 response to fatty acid;GO:0009611 response to wounding	0	0	0	0	0	0	1	0	0	0	0	0	0	0	0	0	0	0	0	0
832477	832477	Gene_ID	A. thaliana	832477	A. thaliana	SIGE	sigma factor E	GO:0010207 photosystem II assembly;GO:0071483 cellular response to blue light;GO:0071472 cellular response to salt stress	0	0	0	0	0	1	0	0	1	0	1	0	0	0	0	0	0	0	0	0
821522	821522	Gene_ID	A. thaliana	821522	A. thaliana	AT3G19850	Phototropic-responsive NPH3 family protein	GO:0016567 protein ubiquitination;GO:0032446 protein modification by small protein conjugation;GO:0070647 protein modification by small protein conjugation or removal	0	0	0	0	0	0	0	0	0	0	0	0	0	0	0	0	0	0	0	0
830012	830012	Gene_ID	A. thaliana	830012	A. thaliana	AT4G38550	phospholipase-like protein (PEARLI 4) family protein	GO:0042343 indole glucosinolate metabolic process;GO:0016145 S-glycoside catabolic process;GO:0019759 glycosinolate catabolic process	0	1	0	0	0	0	1	0	0	0	0	0	0	0	0	0	0	0	0	0
844182	844182	Gene_ID	A. thaliana	844182	A. thaliana	AT1G78460	SOUL heme-binding family protein	GO:0009826 unidimensional cell growth;GO:0060560 developmental growth involved in morphogenesis;GO:0000902 cell morphogenesis	0	0	0	1	0	0	0	0	0	0	0	0	0	0	0	0	0	0	0	0
827384	827384	Gene_ID	A. thaliana	827384	A. thaliana	HB-2	homeobox protein 2	GO:0080191 secondary thickening;GO:0080190 lateral growth;GO:0009641 shade avoidance	0	0	0	1	0	1	0	0	0	0	1	0	0	1	0	0	0	0	0	0
823715	823715	Gene_ID	A. thaliana	823715	A. thaliana	AT3G45730	hypothetical protein	GO:0043455 regulation of secondary metabolic process;GO:0009642 response to light intensity;GO:0045893 positive regulation of transcription, DNA-templated	0	0	1	0	0	0	0	0	0	0	0	0	0	0	0	0	0	0	0	0
822453	822453	Gene_ID	A. thaliana	822453	A. thaliana	AT3G28270	transmembrane protein, putative (DUF677)	GO:0042631 cellular response to water deprivation;GO:0071462 cellular response to water stimulus;GO:0071229 cellular response to acid chemical	0	0	0	0	0	0	0	0	0	1	1	0	0	0	0	0	0	0	0	0
818525	818525	Gene_ID	A. thaliana	818525	A. thaliana	AT2G39400	alpha/beta-Hydrolases superfamily protein	GO:0002376 immune system process;GO:0031347 regulation of defense response;GO:1901698 response to nitrogen compound	0	1	0	0	0	0	0	0	0	0	0	0	0	0	0	0	0	0	0	0
828687	828687	Gene_ID	A. thaliana	828687	A. thaliana	XTH14	xyloglucan endotransglucosylase/hydrolase 14	GO:0010411 xyloglucan metabolic process;GO:0010410 hemicellulose metabolic process;GO:0010383 cell wall polysaccharide metabolic process	0	0	0	1	0	0	0	0	0	0	0	1	0	0	0	0	0	0	0	0
817287	817287	Gene_ID	A. thaliana	817287	A. thaliana	AT2G27420	Cysteine proteinases superfamily protein	GO:0051603 proteolysis involved in cellular protein catabolic process;GO:0044257 cellular protein catabolic process;GO:0030163 protein catabolic process	0	0	0	0	0	0	0	0	0	0	0	0	0	0	0	0	0	0	0	0
844047	844047	Gene_ID	A. thaliana	844047	A. thaliana	ADH1	alcohol dehydrogenase 1	GO:0031000 response to caffeine;GO:0043279 response to alkaloid;GO:0032355 response to estradiol	1	1	0	0	1	0	0	0	1	0	0	0	0	0	0	0	1	0	0	1
838793	838793	Gene_ID	A. thaliana	838793	A. thaliana	DREB26	Integrase-type DNA-binding superfamily protein	GO:0071497 cellular response to freezing;GO:0050826 response to freezing;GO:0070417 cellular response to cold	0	1	0	0	0	0	1	0	0	0	0	0	0	0	0	0	0	0	0	0
836696	836696	Gene_ID	A. thaliana	836696	A. thaliana	PCK2	phosphoenolpyruvate carboxykinase 2	GO:0006094 gluconeogenesis;GO:0019319 hexose biosynthetic process;GO:0006006 glucose metabolic process	0	1	0	1	0	0	0	0	0	0	0	0	0	0	0	0	0	0	0	0
829699	829699	Gene_ID	A. thaliana	829699	A. thaliana	PIRL4	plant intracellular ras group-related LRR 4	GO:0048589 developmental growth;GO:0040007 growth;GO:0032502 developmental process	0	0	0	0	0	0	0	0	0	0	0	0	0	0	0	0	0	0	0	0
6240566	6240566	Gene_ID	A. thaliana	6240566	A. thaliana	AT5G28919	hypothetical protein	GO:0008150 biological_process	0	0	0	0	0	0	0	0	0	0	0	0	0	0	0	0	0	0	0	0
816303	816303	Gene_ID	A. thaliana	816303	A. thaliana	AT2G17930	Phosphatidylinositol 3- and 4-kinase family protein with FAT domain-containing protein	GO:0006281 DNA repair;GO:0006974 cellular response to DNA damage stimulus;GO:0006259 DNA metabolic process	0	0	0	0	0	0	0	0	0	0	0	0	0	0	0	0	0	0	0	0
834735	834735	Gene_ID	A. thaliana	834735	A. thaliana	AT5G46900	Bifunctional inhibitor/lipid-transfer protein/seed storage 2S albumin superfamily protein	GO:0090558 plant epidermis development;GO:0048589 developmental growth;GO:0048364 root development	0	0	0	1	0	0	0	0	0	0	0	0	0	0	0	0	0	0	0	0
827396	827396	Gene_ID	A. thaliana	827396	A. thaliana	AT4G16880	Leucine-rich repeat (LRR) family protein	GO:0006952 defense response;GO:0006950 response to stress;GO:0050896 response to stimulus	0	0	0	0	0	0	0	0	0	0	0	0	0	0	0	0	0	0	0	0
829880	829880	Gene_ID	A. thaliana	829880	A. thaliana	MYB73	myb domain protein 73	GO:0010929 positive regulation of auxin mediated signaling pathway;GO:1901001 negative regulation of response to salt stress;GO:1901000 regulation of response to salt stress	0	0	0	0	0	0	0	0	0	0	0	0	0	0	0	0	0	0	0	0
831453	831453	Gene_ID	A. thaliana	831453	A. thaliana	KIN1	stress-responsive protein (KIN1) / stress-induced protein (KIN1)	GO:0010017 red or far-red light signaling pathway;GO:0009631 cold acclimation;GO:0071489 cellular response to red or far red light	0	0	0	0	0	1	0	0	0	0	1	0	0	0	0	0	0	0	0	0
836385	836385	Gene_ID	A. thaliana	836385	A. thaliana	ELF5	proline-rich family protein	GO:2000028 regulation of photoperiodism, flowering;GO:0048573 photoperiodism, flowering;GO:0009648 photoperiodism	0	0	0	0	0	0	0	0	0	0	0	0	0	0	0	0	0	0	0	0
843974	843974	Gene_ID	A. thaliana	843974	A. thaliana	ATL8	RING/U-box superfamily protein	GO:0009873 ethylene-activated signaling pathway;GO:0071369 cellular response to ethylene stimulus;GO:0000160 phosphorelay signal transduction system	0	0	1	0	0	0	0	1	0	0	0	0	0	0	0	0	0	0	0	0
826482	826482	Gene_ID	A. thaliana	826482	A. thaliana	AGP10	arabinogalactan protein 10	GO:0010200 response to chitin;GO:0010243 response to organonitrogen compound;GO:0031347 regulation of defense response	0	1	0	0	0	0	0	0	0	0	0	0	0	0	0	0	0	0	0	0
820477	820477	Gene_ID	A. thaliana	820477	A. thaliana	BRG3	SBP (S-ribonuclease binding protein) family protein	GO:0043067 regulation of programmed cell death;GO:0010941 regulation of cell death;GO:0043161 proteasome-mediated ubiquitin-dependent protein catabolic process	0	0	0	0	0	0	0	0	0	0	0	0	0	0	0	0	0	0	0	0
824141	824141	Gene_ID	A. thaliana	824141	A. thaliana	AT3G49790	Carbohydrate-binding protein	GO:0042742 defense response to bacterium;GO:0009617 response to bacterium;GO:0098542 defense response to other organism	0	0	0	0	0	0	0	0	0	0	0	0	0	0	0	0	0	0	0	0
816298	816298	Gene_ID	A. thaliana	816298	A. thaliana	AT2G17880	Chaperone DnaJ-domain superfamily protein	GO:0009642 response to light intensity;GO:0009416 response to light stimulus;GO:0009314 response to radiation	0	0	1	0	0	0	0	0	0	0	0	0	0	0	0	0	0	0	0	0
832302	832302	Gene_ID	A. thaliana	832302	A. thaliana	RHS18	root hair specific 18	GO:0006979 response to oxidative stress;GO:0006950 response to stress;GO:0050896 response to stimulus	0	0	0	0	1	0	0	0	0	0	0	0	0	0	0	0	0	0	0	0
832375	832375	Gene_ID	A. thaliana	832375	A. thaliana	AT5G23110	Zinc finger, C3HC4 type (RING finger) family protein	GO:0010628 positive regulation of gene expression;GO:0010604 positive regulation of macromolecule metabolic process;GO:0009893 positive regulation of metabolic process	0	0	0	0	0	0	0	0	0	0	0	0	0	0	0	0	0	0	0	0
827561	827561	Gene_ID	A. thaliana	827561	A. thaliana	AT4G18340	Glycosyl hydrolase superfamily protein	GO:0010200 response to chitin;GO:0010243 response to organonitrogen compound;GO:0031347 regulation of defense response	0	1	0	0	0	0	0	0	0	0	0	0	0	0	0	0	0	0	0	0
827683	827683	Gene_ID	A. thaliana	827683	A. thaliana	AT4G19420	Pectinacetylesterase family protein	GO:0007568 aging;GO:0009723 response to ethylene;GO:0071555 cell wall organization	0	0	1	0	0	0	0	1	0	0	0	1	0	0	0	1	0	0	0	0
843057	843057	Gene_ID	A. thaliana	843057	A. thaliana	AT1G67360	Rubber elongation factor protein (REF)	GO:0080186 developmental vegetative growth;GO:0034389 lipid droplet organization;GO:1902584 positive regulation of response to water deprivation	1	0	0	0	0	0	0	0	0	0	0	0	0	0	0	0	0	0	0	0
835525	835525	Gene_ID	A. thaliana	835525	A. thaliana	AT5G54370	Late embryogenesis abundant (LEA) protein-like protein	GO:0008150 biological_process	0	0	0	0	0	0	0	0	0	0	0	0	0	0	0	0	0	0	0	0
838785	838785	Gene_ID	A. thaliana	838785	A. thaliana	AT1G21830	hypothetical protein	GO:0032870 cellular response to hormone stimulus;GO:0071495 cellular response to endogenous stimulus;GO:0071310 cellular response to organic substance	0	0	0	0	0	0	0	0	0	0	0	0	0	0	0	0	0	0	0	0
841595	841595	Gene_ID	A. thaliana	841595	A. thaliana	DOF1	DOF zinc finger protein 1	GO:0006355 regulation of transcription, DNA-templated;GO:1903506 regulation of nucleic acid-templated transcription;GO:2001141 regulation of RNA biosynthetic process	0	0	0	0	0	0	0	0	0	0	0	0	0	0	0	0	0	0	0	0
841636	841636	Gene_ID	A. thaliana	841636	A. thaliana	AT1G52070	Mannose-binding lectin superfamily protein	GO:0008150 biological_process	0	0	0	0	0	0	0	0	0	0	0	0	0	0	0	0	0	0	0	0
817412	817412	Gene_ID	A. thaliana	817412	A. thaliana	KCS12	3-ketoacyl-CoA synthase 12	GO:0006633 fatty acid biosynthetic process;GO:0006631 fatty acid metabolic process;GO:0072330 monocarboxylic acid biosynthetic process	0	0	0	0	0	0	0	0	0	0	0	0	0	0	0	0	0	0	0	0
826864	826864	Gene_ID	A. thaliana	826864	A. thaliana	AT4G12520	Bifunctional inhibitor/lipid-transfer protein/seed storage 2S albumin superfamily protein	GO:0090558 plant epidermis development;GO:0009888 tissue development;GO:0048856 anatomical structure development	0	0	0	1	0	0	0	0	0	0	0	0	0	0	0	0	0	0	0	0
836735	836735	Gene_ID	A. thaliana	836735	A. thaliana	AT5G66050	Wound-responsive family protein	GO:0016567 protein ubiquitination;GO:0032446 protein modification by small protein conjugation;GO:0070647 protein modification by small protein conjugation or removal	0	0	0	0	0	0	0	0	0	0	0	0	0	0	0	0	0	0	0	0
823997	823997	Gene_ID	A. thaliana	823997	A. thaliana	AT3G48390	MA3 domain-containing protein	GO:0090549 response to carbon starvation;GO:0009646 response to absence of light;GO:0045892 negative regulation of transcription, DNA-templated	0	0	1	0	0	0	0	0	0	1	0	0	0	0	0	0	0	0	0	0
829053	829053	Gene_ID	A. thaliana	829053	A. thaliana	AT4G29310	DUF1005 family protein (DUF1005)	GO:1901615 organic hydroxy compound metabolic process;GO:0042546 cell wall biogenesis;GO:0071669 plant-type cell wall organization or biogenesis	0	0	0	0	0	0	0	0	0	0	0	1	0	0	0	1	0	0	0	0
817357	817357	Gene_ID	A. thaliana	817357	A. thaliana	FRA8	Exostosin family protein	GO:0010413 glucuronoxylan metabolic process;GO:0010417 glucuronoxylan biosynthetic process;GO:0045492 xylan biosynthetic process	0	0	0	0	0	0	0	0	0	0	0	1	0	0	0	1	0	0	0	0
843623	843623	Gene_ID	A. thaliana	843623	A. thaliana	AT1G72920	Toll-Interleukin-Resistance (TIR) domain family protein	GO:0071456 cellular response to hypoxia;GO:0036294 cellular response to decreased oxygen levels;GO:0071453 cellular response to oxygen levels	1	0	0	0	0	0	0	0	0	0	0	0	0	0	0	0	0	0	0	0
842861	842861	Gene_ID	A. thaliana	842861	A. thaliana	AT1G65490	transmembrane protein	GO:0071456 cellular response to hypoxia;GO:0036294 cellular response to decreased oxygen levels;GO:0071453 cellular response to oxygen levels	1	0	0	0	0	0	0	0	0	0	0	0	0	0	0	0	0	0	0	0
819383	819383	Gene_ID	A. thaliana	819383	A. thaliana	RFI2	RING/U-box superfamily protein	GO:0090227 regulation of red or far-red light signaling pathway;GO:0010218 response to far red light;GO:2000030 regulation of response to red or far red light	0	0	0	0	0	1	0	0	0	0	0	0	0	0	0	0	0	0	1	0
830751	830751	Gene_ID	A. thaliana	830751	A. thaliana	AT5G08520	Duplicated homeodomain-like superfamily protein	GO:1905615 positive regulation of developmental vegetative growth;GO:1905613 regulation of developmental vegetative growth;GO:0010116 positive regulation of abscisic acid biosynthetic process	0	1	0	0	0	0	0	0	1	0	0	0	0	0	0	0	0	0	0	0
834784	834784	Gene_ID	A. thaliana	834784	A. thaliana	HAT2	Homeobox-leucine zipper protein 4 (HB-4) / HD-ZIP protein	GO:0009641 shade avoidance;GO:0009734 auxin-activated signaling pathway;GO:0071365 cellular response to auxin stimulus	0	0	0	1	0	1	0	0	0	0	0	0	0	1	0	0	0	0	0	0
28720553	28720553	Gene_ID	A. thaliana	28720553	A. thaliana	AT5G03355	cysteine/histidine-rich C1 domain protein	GO:0010243 response to organonitrogen compound;GO:0031347 regulation of defense response;GO:1901698 response to nitrogen compound	0	1	0	0	0	0	0	0	0	0	0	0	0	0	0	0	0	0	0	0
828572	828572	Gene_ID	A. thaliana	828572	A. thaliana	AT4G24700	hypothetical protein	GO:0009637 response to blue light;GO:0071669 plant-type cell wall organization or biogenesis;GO:0065003 protein-containing complex assembly	0	0	0	0	0	0	0	0	0	0	1	0	0	0	0	1	0	0	0	0
843324	843324	Gene_ID	A. thaliana	843324	A. thaliana	TH8	thioredoxin H-type 8	GO:0043436 oxoacid metabolic process;GO:0006082 organic acid metabolic process;GO:0044281 small molecule metabolic process	0	0	0	0	0	0	0	0	0	0	0	0	0	0	0	0	0	0	0	0
830378	830378	Gene_ID	A. thaliana	830378	A. thaliana	AT5G04960	Plant invertase/pectin methylesterase inhibitor superfamily	GO:1902066 regulation of cell wall pectin metabolic process;GO:0032881 regulation of polysaccharide metabolic process;GO:0006109 regulation of carbohydrate metabolic process	0	0	0	0	0	0	0	0	0	0	0	1	0	0	0	1	0	0	0	0
837915	837915	Gene_ID	A. thaliana	837915	A. thaliana	AT1G02610	RING/FYVE/PHD zinc finger superfamily protein	GO:0016567 protein ubiquitination;GO:0032446 protein modification by small protein conjugation;GO:0070647 protein modification by small protein conjugation or removal	0	0	0	0	0	0	0	0	0	0	0	0	0	0	0	0	0	0	0	0
835867	835867	Gene_ID	A. thaliana	835867	A. thaliana	AT5G57625	CAP (Cysteine-rich secretory proteins, Antigen 5, and Pathogenesis-related 1 protein) superfamily protein	GO:0009888 tissue development;GO:0048856 anatomical structure development;GO:0032502 developmental process	0	0	0	0	0	0	0	0	0	0	0	0	0	0	0	0	0	0	0	0
834734	834734	Gene_ID	A. thaliana	834734	A. thaliana	AT5G46890	Bifunctional inhibitor/lipid-transfer protein/seed storage 2S albumin superfamily protein	GO:0090558 plant epidermis development;GO:0009888 tissue development;GO:0048856 anatomical structure development	0	0	0	1	0	0	0	0	0	0	0	0	0	0	0	0	0	0	0	0
830558	830558	Gene_ID	A. thaliana	830558	A. thaliana	WCRKC1	WCRKC thioredoxin 1	GO:0045454 cell redox homeostasis;GO:0019725 cellular homeostasis;GO:0042592 homeostatic process	0	0	0	0	0	0	0	0	0	0	0	0	0	0	0	0	0	0	0	0
820411	820411	Gene_ID	A. thaliana	820411	A. thaliana	AT3G12320	hypothetical protein	GO:0007623 circadian rhythm;GO:0048511 rhythmic process;GO:0006355 regulation of transcription, DNA-templated	0	0	0	0	0	0	0	0	0	0	0	0	0	0	0	0	0	0	1	0
827902	827902	Gene_ID	A. thaliana	827902	A. thaliana	TBL26	TRICHOME BIREFRINGENCE-LIKE 26	GO:0009812 flavonoid metabolic process;GO:0006520 cellular amino acid metabolic process;GO:0006790 sulfur compound metabolic process	0	0	0	0	0	0	1	0	0	0	0	0	0	0	0	0	0	0	0	0
827919	827919	Gene_ID	A. thaliana	827919	A. thaliana	AT4G02540	Cysteine/Histidine-rich C1 domain family protein	GO:0009755 hormone-mediated signaling pathway;GO:0048589 developmental growth;GO:0032870 cellular response to hormone stimulus	0	0	0	0	0	0	0	0	0	0	0	0	0	0	0	0	0	0	0	0
819405	819405	Gene_ID	A. thaliana	819405	A. thaliana	AGP26	arabinogalactan protein 26		0	0	0	0	0	0	0	0	0	0	0	0	0	0	0	0	0	0	0	0
827601	827601	Gene_ID	A. thaliana	827601	A. thaliana	AT4G18670	Leucine-rich repeat (LRR) family protein	GO:0009966 regulation of signal transduction;GO:0023051 regulation of signaling;GO:0010646 regulation of cell communication	0	0	0	1	0	0	0	0	0	0	0	0	0	0	0	0	0	0	0	0
821351	821351	Gene_ID	A. thaliana	821351	A. thaliana	AT3G18230	Octicosapeptide/Phox/Bem1p family protein	GO:0031327 negative regulation of cellular biosynthetic process;GO:0009890 negative regulation of biosynthetic process;GO:0031324 negative regulation of cellular metabolic process	0	0	0	0	0	0	0	0	0	0	0	0	0	0	0	0	0	0	0	0
831677	831677	Gene_ID	A. thaliana	831677	A. thaliana	AT5G01890	Leucine-rich receptor-like protein kinase family protein	GO:0010088 phloem development;GO:0010087 phloem or xylem histogenesis;GO:0000910 cytokinesis	0	0	0	0	0	0	0	0	0	0	0	0	0	0	0	0	0	0	0	0
836355	836355	Gene_ID	A. thaliana	836355	A. thaliana	AT5G62340	Plant invertase/pectin methylesterase inhibitor superfamily protein	GO:0043086 negative regulation of catalytic activity;GO:0044092 negative regulation of molecular function;GO:0050790 regulation of catalytic activity	0	0	0	0	0	0	0	0	0	0	0	0	0	0	0	0	0	0	0	0
843610	843610	Gene_ID	A. thaliana	843610	A. thaliana	AT1G72790	hydroxyproline-rich glycoprotein family protein	GO:0010243 response to organonitrogen compound;GO:1901698 response to nitrogen compound;GO:0032870 cellular response to hormone stimulus	0	1	0	0	0	0	0	0	0	0	0	0	0	0	0	0	0	0	0	0
824119	824119	Gene_ID	A. thaliana	824119	A. thaliana	LSU3	response to low sulfur 3	GO:0010438 cellular response to sulfur starvation;GO:0098869 cellular oxidant detoxification;GO:1990748 cellular detoxification	0	1	0	0	0	0	0	0	1	1	0	0	0	0	0	0	1	0	0	0
819239	819239	Gene_ID	A. thaliana	819239	A. thaliana	CRF5	cytokinin response factor 5	GO:0048825 cotyledon development;GO:0048366 leaf development;GO:0009793 embryo development ending in seed dormancy	0	0	0	0	0	0	0	0	0	0	0	0	0	0	0	0	0	0	0	0
829793	829793	Gene_ID	A. thaliana	829793	A. thaliana	UBC17	ubiquitin-conjugating enzyme 17	GO:0000209 protein polyubiquitination;GO:0009739 response to gibberellin;GO:0006511 ubiquitin-dependent protein catabolic process	0	0	0	0	0	0	0	0	0	0	0	0	0	0	0	0	0	0	0	0
841226	841226	Gene_ID	A. thaliana	841226	A. thaliana	AT1G48090	calcium-dependent lipid-binding family protein	GO:0009933 meristem structural organization;GO:0048532 anatomical structure arrangement;GO:0010016 shoot system morphogenesis	0	0	0	0	0	0	0	0	0	0	0	0	0	0	0	0	0	0	0	0
824196	824196	Gene_ID	A. thaliana	824196	A. thaliana	AT3G50340	hypothetical protein	GO:0010817 regulation of hormone levels;GO:0040008 regulation of growth;GO:0009733 response to auxin	0	0	0	0	0	0	0	0	0	0	0	0	0	1	1	0	0	0	0	0
832533	832533	Gene_ID	A. thaliana	832533	A. thaliana	AT5G24620	Pathogenesis-related thaumatin superfamily protein		0	0	0	0	0	0	0	0	0	0	0	0	0	0	0	0	0	0	0	0
820637	820637	Gene_ID	A. thaliana	820637	A. thaliana	AT3G14200	Chaperone DnaJ-domain superfamily protein	GO:0010286 heat acclimation;GO:0009408 response to heat;GO:0010243 response to organonitrogen compound	0	1	0	0	0	0	0	0	0	0	0	0	0	0	0	0	0	0	0	0
833552	833552	Gene_ID	A. thaliana	833552	A. thaliana	HK2	histidine kinase 2	GO:0034757 negative regulation of iron ion transport;GO:0080117 secondary growth;GO:0080190 lateral growth	0	0	0	0	0	0	1	1	1	0	0	0	0	1	0	0	1	0	0	0
844371	844371	Gene_ID	A. thaliana	844371	A. thaliana	MOT2	sulfate transmembrane transporter	GO:0090414 molybdate ion export from vacuole;GO:0015689 molybdate ion transport;GO:0034486 vacuolar transmembrane transport	0	0	0	0	0	0	0	0	0	0	0	0	0	0	0	0	0	0	0	0
828628	828628	Gene_ID	A. thaliana	828628	A. thaliana	AT4G25250	Plant invertase/pectin methylesterase inhibitor superfamily protein	GO:2000280 regulation of root development;GO:0043086 negative regulation of catalytic activity;GO:0044092 negative regulation of molecular function	0	0	0	0	0	0	0	0	0	0	0	0	0	0	0	0	0	0	0	0
837242	837242	Gene_ID	A. thaliana	837242	A. thaliana	AT1G07310	Calcium-dependent lipid-binding (CaLB domain) family protein	GO:0048827 phyllome development;GO:0048367 shoot system development;GO:0099402 plant organ development	0	0	0	0	0	0	0	0	0	0	0	0	0	0	0	0	0	0	0	0
830545	830545	Gene_ID	A. thaliana	830545	A. thaliana	AT5G06570	alpha/beta-Hydrolases superfamily protein	GO:0015698 inorganic anion transport;GO:0006820 anion transport;GO:0009642 response to light intensity	0	0	1	0	0	0	0	0	0	0	0	0	0	0	0	0	0	0	0	0
838839	838839	Gene_ID	A. thaliana	838839	A. thaliana	AT1G22330	RNA-binding (RRM/RBD/RNP motifs) family protein	GO:0016049 cell growth;GO:0090558 plant epidermis development;GO:0032787 monocarboxylic acid metabolic process	0	0	0	1	0	0	0	0	0	0	0	0	0	0	0	0	0	0	0	0
840201	840201	Gene_ID	A. thaliana	840201	A. thaliana	AT1G33055	hypothetical protein	GO:0009061 anaerobic respiration;GO:0045333 cellular respiration;GO:0015980 energy derivation by oxidation of organic compounds	1	0	0	0	0	0	0	0	0	0	0	0	0	0	0	0	0	0	0	0
842601	842601	Gene_ID	A. thaliana	842601	A. thaliana	EXPA18	expansin A18	GO:0009828 plant-type cell wall loosening;GO:0009827 plant-type cell wall modification;GO:0042545 cell wall modification	0	0	0	1	0	0	0	0	0	0	0	0	0	0	0	1	0	0	0	0
5008204	5008204	Gene_ID	A. thaliana	5008204	A. thaliana	AT5G08760	transmembrane protein	GO:0009751 response to salicylic acid;GO:0014070 response to organic cyclic compound;GO:1901700 response to oxygen-containing compound	0	1	0	0	0	0	0	0	0	0	0	0	0	0	0	0	0	0	0	0
831866	831866	Gene_ID	A. thaliana	831866	A. thaliana	LAX1	like AUXIN RESISTANT 1	GO:0048829 root cap development;GO:0048364 root development;GO:0022622 root system development	0	0	0	0	0	0	0	0	0	0	0	0	0	1	0	0	0	0	0	0
821096	821096	Gene_ID	A. thaliana	821096	A. thaliana	SEOa	sieve element occlusion protein	GO:0010088 phloem development;GO:0010087 phloem or xylem histogenesis;GO:0009888 tissue development	0	0	0	0	0	0	0	0	0	0	0	0	0	0	0	0	0	0	0	0
844057	844057	Gene_ID	A. thaliana	844057	A. thaliana	STP14	sugar transporter 14	GO:0015749 monosaccharide transmembrane transport;GO:0034219 carbohydrate transmembrane transport;GO:0008643 carbohydrate transport	0	0	0	0	0	0	0	0	0	0	0	0	0	0	0	0	0	0	0	0
827424	827424	Gene_ID	A. thaliana	827424	A. thaliana	AT4G17140	pleckstrin homology (PH) domain-containing protein	GO:0045053 protein retention in Golgi apparatus;GO:0034067 protein localization to Golgi apparatus;GO:0032507 maintenance of protein location in cell	0	0	0	0	0	0	0	0	0	0	0	0	0	0	0	0	0	0	0	0
818112	818112	Gene_ID	A. thaliana	818112	A. thaliana	AT2G35470	ribosome maturation factor	GO:0010200 response to chitin;GO:0010243 response to organonitrogen compound;GO:1901698 response to nitrogen compound	0	1	0	0	0	0	0	0	0	0	0	0	0	0	0	0	0	0	0	0
819634	819634	Gene_ID	A. thaliana	819634	A. thaliana	SWP	RNA polymerase II transcription mediator	GO:0008284 positive regulation of cell population proliferation;GO:0009631 cold acclimation;GO:0042127 regulation of cell population proliferation	0	0	0	0	0	0	1	0	0	0	0	0	0	0	0	0	0	0	0	0
817114	817114	Gene_ID	A. thaliana	817114	A. thaliana	AT2G25730	zinc finger FYVE domain protein	GO:0048507 meristem development;GO:0048827 phyllome development;GO:0009790 embryo development	0	0	0	0	0	0	0	0	0	0	0	0	0	0	0	0	0	0	0	0
830326	830326	Gene_ID	A. thaliana	830326	A. thaliana	SIM	cyclin-dependent protein kinase inhibitor	GO:0045736 negative regulation of cyclin-dependent protein serine/threonine kinase activity;GO:1904030 negative regulation of cyclin-dependent protein kinase activity;GO:0071901 negative regulation of protein serine/threonine kinase activity	0	0	0	1	0	0	0	0	0	0	0	0	0	0	0	0	0	0	0	0
836564	836564	Gene_ID	A. thaliana	836564	A. thaliana	AT5G64430	Octicosapeptide/Phox/Bem1p family protein	GO:0007033 vacuole organization;GO:0010150 leaf senescence;GO:0090693 plant organ senescence	0	0	0	0	0	0	0	1	0	0	0	0	0	0	0	0	0	0	0	0
839971	839971	Gene_ID	A. thaliana	839971	A. thaliana	AT1G30870	Peroxidase superfamily protein	GO:0006979 response to oxidative stress;GO:0006950 response to stress;GO:0050896 response to stimulus	0	0	0	0	1	0	0	0	0	0	0	0	0	0	0	0	0	0	0	0
834852	834852	Gene_ID	A. thaliana	834852	A. thaliana	THAS1	thalianol synthase 1	GO:0010263 tricyclic triterpenoid biosynthetic process;GO:0080003 thalianol metabolic process;GO:0010683 tricyclic triterpenoid metabolic process	0	0	0	0	0	0	0	0	0	0	0	0	0	0	0	0	0	1	0	0
843130	843130	Gene_ID	A. thaliana	843130	A. thaliana	ATTPS6	UDP-Glycosyltransferase / trehalose-phosphatase family protein	GO:0070413 trehalose metabolism in response to stress;GO:0005992 trehalose biosynthetic process;GO:0005991 trehalose metabolic process	0	0	0	0	0	0	0	0	0	0	0	1	1	0	0	0	0	0	0	0
826816	826816	Gene_ID	A. thaliana	826816	A. thaliana	AHL1	AT-hook motif nuclear-localized protein 1		0	0	0	0	0	0	0	0	0	0	0	0	0	0	0	0	0	0	0	0
840399	840399	Gene_ID	A. thaliana	840399	A. thaliana	PHI-1	Phosphate-responsive 1 family protein	GO:0071456 cellular response to hypoxia;GO:0036294 cellular response to decreased oxygen levels;GO:0071453 cellular response to oxygen levels	1	0	0	0	0	0	0	0	0	0	0	0	0	0	0	0	0	0	0	0
829365	829365	Gene_ID	A. thaliana	829365	A. thaliana	SD2-5	S-domain-2 5	GO:0046777 protein autophosphorylation;GO:0006468 protein phosphorylation;GO:0016310 phosphorylation	0	0	0	0	0	0	0	0	0	0	0	0	0	0	0	0	0	0	0	0
827437	827437	Gene_ID	A. thaliana	827437	A. thaliana	AT4G17245	RING/U-box superfamily protein	GO:0016567 protein ubiquitination;GO:0032446 protein modification by small protein conjugation;GO:0070647 protein modification by small protein conjugation or removal	0	0	0	0	0	0	0	0	0	0	0	0	0	0	0	0	0	0	0	0
828689	828689	Gene_ID	A. thaliana	828689	A. thaliana	AT4G25835	P-loop containing nucleoside triphosphate hydrolases superfamily protein	GO:0033014 tetrapyrrole biosynthetic process;GO:0006778 porphyrin-containing compound metabolic process;GO:0033013 tetrapyrrole metabolic process	0	0	0	0	0	0	0	0	0	0	0	0	0	0	0	0	0	0	0	0
841427	841427	Gene_ID	A. thaliana	841427	A. thaliana	TOR	target of rapamycin	GO:0016242 negative regulation of macroautophagy;GO:0045472 response to ether;GO:1901355 response to rapamycin	0	1	0	0	0	0	0	0	0	0	0	0	0	1	0	0	0	0	0	1
840353	840353	Gene_ID	A. thaliana	840353	A. thaliana	AT1G34510	Peroxidase superfamily protein	GO:0006979 response to oxidative stress;GO:0006950 response to stress;GO:0050896 response to stimulus	0	0	0	0	1	0	0	0	0	0	0	0	0	0	0	0	0	0	0	0
834411	834411	Gene_ID	A. thaliana	834411	A. thaliana	YUC5	Flavin-binding monooxygenase family protein	GO:0009851 auxin biosynthetic process;GO:0009850 auxin metabolic process;GO:0042446 hormone biosynthetic process	0	0	0	0	0	0	0	1	0	0	0	0	0	0	1	0	0	0	0	0
817484	817484	Gene_ID	A. thaliana	817484	A. thaliana	SAG13	senescence-associated gene 13	GO:0002213 defense response to insect;GO:0007568 aging;GO:0031347 regulation of defense response	0	1	0	0	0	0	0	0	0	0	0	0	0	0	0	0	0	0	0	0
838683	838683	Gene_ID	A. thaliana	838683	A. thaliana	ESC	Putative AT-hook DNA-binding family protein	GO:0045824 negative regulation of innate immune response;GO:0002683 negative regulation of immune system process;GO:0050777 negative regulation of immune response	0	1	0	0	0	1	0	0	0	0	0	0	0	0	0	0	0	0	0	0
836269	836269	Gene_ID	A. thaliana	836269	A. thaliana	PXY	Leucine-rich repeat protein kinase family protein	GO:0010067 procambium histogenesis;GO:0010065 primary meristem tissue development;GO:0010223 secondary shoot formation	0	0	0	0	0	0	0	0	0	0	0	0	0	0	0	0	0	0	0	0
837327	837327	Gene_ID	A. thaliana	837327	A. thaliana	NRT2:1	nitrate transporter 2:1	GO:0071249 cellular response to nitrate;GO:1902170 cellular response to reactive nitrogen species;GO:0015706 nitrate transmembrane transport	0	0	0	0	0	0	0	0	0	0	0	0	0	0	0	0	0	0	0	0
828856	828856	Gene_ID	A. thaliana	828856	A. thaliana	RMA3	RING membrane-anchor 3	GO:0071712 ER-associated misfolded protein catabolic process;GO:0071218 cellular response to misfolded protein;GO:0051788 response to misfolded protein	1	1	0	0	0	0	0	0	0	0	0	0	0	0	0	0	0	0	0	0
821110	821110	Gene_ID	A. thaliana	821110	A. thaliana	AT3G01560	proline-rich receptor-like kinase, putative (DUF1421)	GO:0009892 negative regulation of metabolic process;GO:0048519 negative regulation of biological process;GO:0019222 regulation of metabolic process	0	0	0	0	0	0	0	0	0	0	0	0	0	0	0	0	0	0	0	0
841635	841635	Gene_ID	A. thaliana	841635	A. thaliana	AT1G52060	Mannose-binding lectin superfamily protein	GO:0008150 biological_process	0	0	0	0	0	0	0	0	0	0	0	0	0	0	0	0	0	0	0	0
836645	836645	Gene_ID	A. thaliana	836645	A. thaliana	AT5G65207	hypothetical protein	GO:0071456 cellular response to hypoxia;GO:0036294 cellular response to decreased oxygen levels;GO:0071453 cellular response to oxygen levels	1	1	0	0	0	0	0	0	0	0	0	0	0	0	0	0	0	0	0	0
834721	834721	Gene_ID	A. thaliana	834721	A. thaliana	AT5G46780	VQ motif-containing protein	GO:0071407 cellular response to organic cyclic compound;GO:0002376 immune system process;GO:0009651 response to salt stress	0	1	0	0	0	0	0	0	1	0	0	0	0	0	0	0	0	0	0	0
828993	828993	Gene_ID	A. thaliana	828993	A. thaliana	YUC8	Flavin-binding monooxygenase family protein	GO:0010600 regulation of auxin biosynthetic process;GO:0046885 regulation of hormone biosynthetic process;GO:0090354 regulation of auxin metabolic process	0	0	0	0	0	0	1	1	0	0	0	0	0	0	1	0	0	0	0	0
823820	823820	Gene_ID	A. thaliana	823820	A. thaliana	UGT76E11	UDP-glucosyl transferase 76E11	GO:0009737 response to abscisic acid;GO:0097305 response to alcohol;GO:0033993 response to lipid	0	0	0	0	0	0	0	0	0	0	0	0	0	0	0	0	0	0	0	0
820619	820619	Gene_ID	A. thaliana	820619	A. thaliana	RSH2	RELA/SPOT homolog 2	GO:0015969 guanosine tetraphosphate metabolic process;GO:0034035 purine ribonucleoside bisphosphate metabolic process;GO:0033865 nucleoside bisphosphate metabolic process	0	0	0	0	0	0	0	0	0	0	0	0	0	0	0	0	0	0	0	0
841389	841389	Gene_ID	A. thaliana	841389	A. thaliana	AT1G49650	alpha/beta-Hydrolases superfamily protein	GO:0044085 cellular component biogenesis;GO:0071840 cellular component organization or biogenesis;GO:0009987 cellular process	0	0	0	0	0	0	0	0	0	0	0	0	0	0	0	0	0	0	0	0
832464	832464	Gene_ID	A. thaliana	832464	A. thaliana	FRO5	ferric reduction oxidase 5		0	0	0	0	0	0	0	0	0	0	0	0	0	0	0	0	0	0	0	0
831370	831370	Gene_ID	A. thaliana	831370	A. thaliana	AT5G15180	Peroxidase superfamily protein	GO:0006979 response to oxidative stress;GO:0006950 response to stress;GO:0050896 response to stimulus	0	0	0	0	1	0	0	0	0	0	0	0	0	0	0	0	0	0	0	0
827641	827641	Gene_ID	A. thaliana	827641	A. thaliana	NLM1	NOD26-like major intrinsic protein 1	GO:0015700 arsenite transport;GO:0080170 hydrogen peroxide transmembrane transport;GO:0046685 response to arsenic-containing substance	0	1	0	0	0	0	0	0	0	0	0	0	0	0	0	0	0	0	0	0
834057	834057	Gene_ID	A. thaliana	834057	A. thaliana	AT5G40590	Cysteine/Histidine-rich C1 domain family protein	GO:0001666 response to hypoxia;GO:0036293 response to decreased oxygen levels;GO:0070482 response to oxygen levels	1	0	0	0	0	0	0	0	0	0	0	0	0	0	0	0	0	0	0	0
839418	839418	Gene_ID	A. thaliana	839418	A. thaliana	AT1G04770	Tetratricopeptide repeat (TPR)-like superfamily protein	GO:0010439 regulation of glucosinolate biosynthetic process;GO:0010438 cellular response to sulfur starvation;GO:0042762 regulation of sulfur metabolic process	0	0	0	0	0	0	0	0	0	1	0	0	0	0	0	0	1	0	0	0
836841	836841	Gene_ID	A. thaliana	836841	A. thaliana	HEC1	basic helix-loop-helix (bHLH) DNA-binding superfamily protein	GO:0010500 transmitting tissue development;GO:0048462 carpel formation;GO:0048445 carpel morphogenesis	0	0	0	0	0	0	0	0	0	0	0	0	0	0	1	0	0	0	0	0
843337	843337	Gene_ID	A. thaliana	843337	A. thaliana	AT1G70000	myb-like transcription factor family protein	GO:0031540 regulation of anthocyanin biosynthetic process;GO:0031537 regulation of anthocyanin metabolic process;GO:0009962 regulation of flavonoid biosynthetic process	0	0	0	0	0	0	0	0	0	0	0	0	0	0	0	0	0	0	0	0
3770686	3770686	Gene_ID	A. thaliana	3770686	A. thaliana	AT5G07740	actin binding protein	GO:0009893 positive regulation of metabolic process;GO:0048522 positive regulation of cellular process;GO:0048518 positive regulation of biological process	0	0	0	0	0	0	0	0	0	0	0	0	0	0	0	0	0	0	0	0
830355	830355	Gene_ID	A. thaliana	830355	A. thaliana	CAT6	cationic amino acid transporter 6	GO:0003333 amino acid transmembrane transport;GO:0006865 amino acid transport;GO:1905039 carboxylic acid transmembrane transport	0	0	0	0	0	0	0	0	0	0	0	0	0	0	0	0	0	0	0	0
840255	840255	Gene_ID	A. thaliana	840255	A. thaliana	AT1G33610	Leucine-rich repeat (LRR) family protein	GO:0007165 signal transduction;GO:0023052 signaling;GO:0007154 cell communication	0	0	0	0	0	0	0	0	0	0	0	0	0	0	0	0	0	0	0	0
816671	816671	Gene_ID	A. thaliana	816671	A. thaliana	BBX18	B-box zinc finger family protein	GO:0070370 cellular heat acclimation;GO:0010100 negative regulation of photomorphogenesis;GO:0071483 cellular response to blue light	0	0	0	0	0	1	0	0	0	0	1	0	0	0	0	0	0	0	1	0
818178	818178	Gene_ID	A. thaliana	818178	A. thaliana	OFP15	ovate family protein 15	GO:0045892 negative regulation of transcription, DNA-templated;GO:1902679 negative regulation of RNA biosynthetic process;GO:1903507 negative regulation of nucleic acid-templated transcription	0	0	0	0	0	0	0	0	0	0	0	0	0	0	0	0	0	0	0	0
843169	843169	Gene_ID	A. thaliana	843169	A. thaliana	AT1G68400	leucine-rich repeat transmembrane protein kinase family protein	GO:0048532 anatomical structure arrangement;GO:0000226 microtubule cytoskeleton organization;GO:0007017 microtubule-based process	0	0	0	0	0	0	0	0	0	0	0	0	0	0	0	0	0	0	0	0
823498	823498	Gene_ID	A. thaliana	823498	A. thaliana	AT3G43850	hypothetical protein	GO:0009639 response to red or far red light;GO:0042742 defense response to bacterium;GO:0009617 response to bacterium	0	0	0	0	0	1	0	0	0	0	0	0	0	0	0	0	0	0	0	0
839953	839953	Gene_ID	A. thaliana	839953	A. thaliana	AT1G30730	FAD-binding Berberine family protein	GO:0009611 response to wounding;GO:0006464 cellular protein modification process;GO:0036211 protein modification process	0	0	0	0	0	0	0	0	0	0	0	0	0	0	0	0	0	0	0	0
824547	824547	Gene_ID	A. thaliana	824547	A. thaliana	Fes1B	Fes1B	GO:0008150 biological_process	0	0	0	0	0	0	0	0	0	0	0	0	0	0	0	0	0	0	0	0
837902	837902	Gene_ID	A. thaliana	837902	A. thaliana	ST4B	sulfotransferase 4B	GO:0051923 sulfation;GO:0009735 response to cytokinin;GO:0006790 sulfur compound metabolic process	0	0	0	0	0	0	0	0	0	0	0	0	0	0	0	0	0	0	0	0
844081	844081	Gene_ID	A. thaliana	844081	A. thaliana	NAC032	NAC domain containing protein 32	GO:1902890 regulation of root hair elongation;GO:1900057 positive regulation of leaf senescence;GO:1900055 regulation of leaf senescence	0	0	0	0	0	0	0	0	0	0	0	0	0	0	0	0	0	0	0	0
832202	832202	Gene_ID	A. thaliana	832202	A. thaliana	AT5G20790	transmembrane protein	GO:0071456 cellular response to hypoxia;GO:0036294 cellular response to decreased oxygen levels;GO:0071453 cellular response to oxygen levels	1	1	0	0	0	0	0	0	0	0	0	0	0	0	0	0	0	0	0	0
834143	834143	Gene_ID	A. thaliana	834143	A. thaliana	BEL1	POX (plant homeobox) family protein	GO:0048481 plant ovule development;GO:0035670 plant-type ovary development;GO:0048440 carpel development	0	0	0	0	0	0	0	0	0	0	0	0	0	0	0	0	0	0	0	0
829764	829764	Gene_ID	A. thaliana	829764	A. thaliana	AT4G36080	phosphotransferases/inositol or phosphatidylinositol kinase	GO:0006281 DNA repair;GO:0006974 cellular response to DNA damage stimulus;GO:0006259 DNA metabolic process	0	0	0	0	0	0	0	0	0	0	0	0	0	0	0	0	0	0	0	0
820153	820153	Gene_ID	A. thaliana	820153	A. thaliana	AT3G09925	Pollen Ole e 1 allergen and extensin family protein	GO:0008150 biological_process	0	0	0	0	0	0	0	0	0	0	0	0	0	0	0	0	0	0	0	0
5008200	5008200	Gene_ID	A. thaliana	5008200	A. thaliana	AT5G05365	Heavy metal transport/detoxification superfamily protein	GO:0008150 biological_process	0	0	0	0	0	0	0	0	0	0	0	0	0	0	0	0	0	0	0	0
830062	830062	Gene_ID	A. thaliana	830062	A. thaliana	BZS1	B-box zinc finger family protein	GO:1900458 negative regulation of brassinosteroid mediated signaling pathway;GO:2000306 positive regulation of photomorphogenesis;GO:1900457 regulation of brassinosteroid mediated signaling pathway	0	0	0	0	0	1	0	0	0	0	0	0	0	0	0	0	0	0	0	0
819943	819943	Gene_ID	A. thaliana	819943	A. thaliana	AT3G07540	Actin-binding FH2 (formin homology 2) family protein	GO:0007049 cell cycle;GO:0050793 regulation of developmental process;GO:0050789 regulation of biological process	0	0	0	0	0	0	0	0	0	0	0	0	0	0	0	0	0	0	0	0
818247	818247	Gene_ID	A. thaliana	818247	A. thaliana	UGT73C1	UDP-glucosyl transferase 73C1	GO:0010224 response to UV-B;GO:0009411 response to UV;GO:0009416 response to light stimulus	0	0	0	0	0	0	0	0	0	0	0	0	0	0	0	0	0	0	0	0
826416	826416	Gene_ID	A. thaliana	826416	A. thaliana	AT4G08555	hypothetical protein	GO:0010035 response to inorganic substance;GO:0042221 response to chemical;GO:0050896 response to stimulus	0	0	0	0	0	0	0	0	0	0	0	0	0	0	0	0	0	0	0	0
836876	836876	Gene_ID	A. thaliana	836876	A. thaliana	RHS19	root hair specific 19	GO:0006979 response to oxidative stress;GO:0048589 developmental growth;GO:0048364 root development	0	0	0	0	1	0	0	0	0	0	0	0	0	0	0	0	0	0	0	0
821775	821775	Gene_ID	A. thaliana	821775	A. thaliana	CWLP	cell wall-plasma membrane linker protein	GO:0009642 response to light intensity;GO:0048316 seed development;GO:0010154 fruit development	0	0	1	0	0	0	0	0	0	0	0	0	0	0	0	0	0	0	0	0
819813	819813	Gene_ID	A. thaliana	819813	A. thaliana	AT3G06390	Uncharacterized protein family (UPF0497)		0	0	0	0	0	0	0	0	0	0	0	0	0	0	0	0	0	0	0	0
819415	819415	Gene_ID	A. thaliana	819415	A. thaliana	AT2G48030	DNAse I-like superfamily protein	GO:0006506 GPI anchor biosynthetic process;GO:0006505 GPI anchor metabolic process;GO:0009247 glycolipid biosynthetic process	0	0	0	1	0	0	0	0	0	0	0	0	0	0	0	0	0	0	0	0
834285	834285	Gene_ID	A. thaliana	834285	A. thaliana	AT5G42760	Leucine carboxyl methyltransferase	GO:0008150 biological_process	0	0	0	0	0	0	0	0	0	0	0	0	0	0	0	0	0	0	0	0
836727	836727	Gene_ID	A. thaliana	836727	A. thaliana	MLO10	Seven transmembrane MLO family protein	GO:0008150 biological_process	0	0	0	0	0	0	0	0	0	0	0	0	0	0	0	0	0	0	0	0
825838	825838	Gene_ID	A. thaliana	825838	A. thaliana	GSL1	glucan synthase-like 1	GO:0006074 (1->3)-beta-D-glucan metabolic process;GO:0006075 (1->3)-beta-D-glucan biosynthetic process;GO:0051274 beta-glucan biosynthetic process	0	0	0	0	0	0	0	0	0	0	0	1	0	0	0	0	0	0	1	0
823992	823992	Gene_ID	A. thaliana	823992	A. thaliana	CEP2	Cysteine proteinases superfamily protein	GO:0051603 proteolysis involved in cellular protein catabolic process;GO:0044257 cellular protein catabolic process;GO:0030163 protein catabolic process	0	0	0	0	0	0	0	0	0	0	0	0	0	0	0	0	0	0	0	0
5008015	5008015	Gene_ID	A. thaliana	5008015	A. thaliana	AT3G20395	RING/U-box superfamily protein	GO:0001666 response to hypoxia;GO:0036293 response to decreased oxygen levels;GO:0070482 response to oxygen levels	1	0	0	0	0	0	0	0	0	0	0	0	0	0	0	0	0	0	0	0
838209	838209	Gene_ID	A. thaliana	838209	A. thaliana	OCT3	organic cation/carnitine transporter 3	GO:0070417 cellular response to cold;GO:0009409 response to cold;GO:0055085 transmembrane transport	0	0	0	0	0	0	0	0	0	0	0	0	0	0	0	0	0	0	0	0
819108	819108	Gene_ID	A. thaliana	819108	A. thaliana	EMB2766	structural constituent of nuclear pore	GO:0010930 negative regulation of auxin mediated signaling pathway;GO:0010928 regulation of auxin mediated signaling pathway;GO:0006405 RNA export from nucleus	0	0	0	0	0	0	0	0	0	0	0	0	0	0	0	0	0	0	0	0
842479	842479	Gene_ID	A. thaliana	842479	A. thaliana	BGLU46	beta glucosidase 46	GO:0009809 lignin biosynthetic process;GO:0009808 lignin metabolic process;GO:0009699 phenylpropanoid biosynthetic process	0	0	0	0	0	0	0	0	0	0	0	0	0	0	0	0	0	0	0	0
816961	816961	Gene_ID	A. thaliana	816961	A. thaliana	LRL1	LJRHL1-like 1	GO:0048235 pollen sperm cell differentiation;GO:0055046 microgametogenesis;GO:0022412 cellular process involved in reproduction in multicellular organism	0	0	0	1	0	0	0	0	0	0	0	0	0	0	0	0	0	0	0	0
834337	834337	Gene_ID	A. thaliana	834337	A. thaliana	AT5G43190	Galactose oxidase/kelch repeat superfamily protein	GO:0006511 ubiquitin-dependent protein catabolic process;GO:0019941 modification-dependent protein catabolic process;GO:0043632 modification-dependent macromolecule catabolic process	0	0	0	0	0	0	0	0	0	0	0	0	0	0	0	0	0	0	0	0
837385	837385	Gene_ID	A. thaliana	837385	A. thaliana	THA1	threonine aldolase 1	GO:0006567 threonine catabolic process;GO:0009068 aspartate family amino acid catabolic process;GO:0006545 glycine biosynthetic process	0	0	0	0	0	0	0	0	0	0	0	0	0	0	0	0	0	0	0	0
830433	830433	Gene_ID	A. thaliana	830433	A. thaliana	MOP10	Pollen Ole e 1 allergen and extensin family protein	GO:0048767 root hair elongation;GO:0080147 root hair cell development;GO:0048764 trichoblast maturation	0	0	0	1	0	0	0	0	0	0	0	0	0	0	0	0	0	0	0	0
839819	839819	Gene_ID	A. thaliana	839819	A. thaliana	AT1G29430	SAUR-like auxin-responsive protein family	GO:0080086 stamen filament development;GO:0042255 ribosome assembly;GO:0009926 auxin polar transport	0	0	0	0	0	0	0	0	0	0	0	0	0	0	1	0	0	0	0	0
829361	829361	Gene_ID	A. thaliana	829361	A. thaliana	IAA29	indole-3-acetic acid inducible 29	GO:0010583 response to cyclopentenone;GO:0009635 response to herbicide;GO:0010218 response to far red light	0	0	0	0	0	1	0	0	0	0	0	0	0	1	0	0	1	0	0	0
838125	838125	Gene_ID	A. thaliana	838125	A. thaliana	GA3OX1	gibberellin 3-oxidase 1	GO:0009686 gibberellin biosynthetic process;GO:0009685 gibberellin metabolic process;GO:0009740 gibberellic acid mediated signaling pathway	0	0	0	0	0	1	1	0	0	0	0	0	0	0	0	0	0	0	0	0
824228	824228	Gene_ID	A. thaliana	824228	A. thaliana	AT3G50650	GRAS family transcription factor	GO:0006355 regulation of transcription, DNA-templated;GO:1903506 regulation of nucleic acid-templated transcription;GO:2001141 regulation of RNA biosynthetic process	0	0	0	0	0	0	0	0	0	0	0	0	0	0	0	0	0	0	0	0
827113	827113	Gene_ID	A. thaliana	827113	A. thaliana	GLP9	germin-like protein 9	GO:0019748 secondary metabolic process;GO:0043436 oxoacid metabolic process;GO:0006082 organic acid metabolic process	0	0	0	0	0	0	0	0	0	0	0	0	0	0	0	0	0	0	0	0
837932	837932	Gene_ID	A. thaliana	837932	A. thaliana	CYP78A5	cytochrome P450, family 78, subfamily A, polypeptide 5	GO:0040009 regulation of growth rate;GO:0010338 leaf formation;GO:0046622 positive regulation of organ growth	0	0	0	0	0	0	0	0	0	0	0	0	0	0	0	0	0	0	0	0
843625	843625	Gene_ID	A. thaliana	843625	A. thaliana	AT1G72940	Toll-Interleukin-Resistance (TIR) domain-containing protein	GO:0010942 positive regulation of cell death;GO:0010941 regulation of cell death;GO:0071456 cellular response to hypoxia	1	1	0	0	0	0	0	0	0	0	0	0	0	0	0	0	0	0	0	0
819569	819569	Gene_ID	A. thaliana	819569	A. thaliana	AT3G04140	Ankyrin repeat family protein	GO:0015994 chlorophyll metabolic process;GO:0071482 cellular response to light stimulus;GO:0009637 response to blue light	0	0	0	0	0	1	0	0	0	0	1	0	0	0	0	0	0	0	0	0
834794	834794	Gene_ID	A. thaliana	834794	A. thaliana	TIP2;3	tonoplast intrinsic protein 2;3	GO:0006833 water transport;GO:0042044 fluid transport;GO:0048364 root development	0	0	0	0	0	0	0	0	0	0	0	0	0	0	0	0	0	0	0	0
821613	821613	Gene_ID	A. thaliana	821613	A. thaliana	OCT4	organic cation/carnitine transporter4	GO:0042631 cellular response to water deprivation;GO:0071462 cellular response to water stimulus;GO:0071229 cellular response to acid chemical	0	0	0	0	0	0	0	0	0	1	1	0	0	0	0	0	0	0	0	0
844162	844162	Gene_ID	A. thaliana	844162	A. thaliana	UGT85A4	UDP-glucosyl transferase 85A4		0	0	0	0	0	0	0	0	0	0	0	0	0	0	0	0	0	0	0	0
825810	825810	Gene_ID	A. thaliana	825810	A. thaliana	AT4G04745	hypothetical protein	GO:0010114 response to red light;GO:0009639 response to red or far red light;GO:0040007 growth	0	0	0	0	0	1	0	0	0	0	0	0	0	0	0	0	0	0	0	0
843739	843739	Gene_ID	A. thaliana	843739	A. thaliana	AT1G74010	Calcium-dependent phosphotriesterase superfamily protein	GO:0009611 response to wounding;GO:0009737 response to abscisic acid;GO:0097305 response to alcohol	0	0	0	0	0	0	0	0	0	0	0	0	0	0	0	0	0	0	0	0
828782	828782	Gene_ID	A. thaliana	828782	A. thaliana	EXT-like	hydroxyproline-rich glycoprotein family protein	GO:1903335 regulation of vacuolar transport;GO:0080001 mucilage extrusion from seed coat;GO:0032386 regulation of intracellular transport	0	1	0	0	0	0	0	0	0	0	0	0	0	0	0	0	0	0	0	0
831919	831919	Gene_ID	A. thaliana	831919	A. thaliana	JKD	C2H2-like zinc finger protein	GO:0030856 regulation of epithelial cell differentiation;GO:0045604 regulation of epidermal cell differentiation;GO:0045682 regulation of epidermis development	0	0	0	0	0	0	0	0	0	0	0	0	0	0	0	0	0	0	0	0
832524	832524	Gene_ID	A. thaliana	832524	A. thaliana	DMR6	2-oxoglutarate (2OG) and Fe(II)-dependent oxygenase superfamily protein	GO:0046244 salicylic acid catabolic process;GO:0019336 phenol-containing compound catabolic process;GO:0009696 salicylic acid metabolic process	1	1	0	0	0	0	0	0	0	0	0	0	0	0	0	0	0	0	0	0
834780	834780	Gene_ID	A. thaliana	834780	A. thaliana	AT5G47330	alpha/beta-Hydrolases superfamily protein		0	0	0	0	0	0	0	0	0	0	0	0	0	0	0	0	0	0	0	0
821863	821863	Gene_ID	A. thaliana	821863	A. thaliana	AT3G22910	ATPase E1-E2 type family protein / haloacid dehalogenase-like hydrolase family protein	GO:0070588 calcium ion transmembrane transport;GO:0006816 calcium ion transport;GO:0098662 inorganic cation transmembrane transport	0	0	0	0	0	0	0	0	0	0	0	0	0	0	0	0	0	0	0	0
819144	819144	Gene_ID	A. thaliana	819144	A. thaliana	AT2G45360	ankyrin repeat/KH domain protein (DUF1442)	GO:0010431 seed maturation;GO:0048609 multicellular organismal reproductive process;GO:0032504 multicellular organism reproduction	0	0	0	1	0	0	0	0	0	0	0	0	0	0	0	0	0	0	0	0
834465	834465	Gene_ID	A. thaliana	834465	A. thaliana	AT5G44390	FAD-binding Berberine family protein	GO:0009751 response to salicylic acid;GO:0002376 immune system process;GO:0046394 carboxylic acid biosynthetic process	0	1	0	0	0	0	1	0	0	0	0	0	0	0	0	0	0	0	0	0
838578	838578	Gene_ID	A. thaliana	838578	A. thaliana	AT1G19900	glyoxal oxidase-related protein	GO:0098609 cell-cell adhesion;GO:0080001 mucilage extrusion from seed coat;GO:0007155 cell adhesion	0	0	0	0	0	0	0	0	0	0	0	0	0	0	0	1	0	0	0	0
834257	834257	Gene_ID	A. thaliana	834257	A. thaliana	AT5G42500	Disease resistance-responsive (dirigent-like protein) family protein	GO:0090558 plant epidermis development;GO:0009888 tissue development;GO:0048856 anatomical structure development	0	0	0	1	0	0	0	0	0	0	0	0	0	0	0	0	0	0	0	0
828417	828417	Gene_ID	A. thaliana	828417	A. thaliana	CRK10	cysteine-rich RLK (RECEPTOR-like protein kinase) 10	GO:0006468 protein phosphorylation;GO:0042742 defense response to bacterium;GO:0016310 phosphorylation	0	0	0	0	0	0	0	0	0	0	0	0	0	0	0	0	0	0	0	0
2745724	2745724	Gene_ID	A. thaliana	2745724	A. thaliana	AT4G24015	RING/U-box superfamily protein	GO:0006511 ubiquitin-dependent protein catabolic process;GO:0019941 modification-dependent protein catabolic process;GO:0043632 modification-dependent macromolecule catabolic process	0	0	0	0	0	0	0	0	0	0	0	0	0	0	0	0	0	0	0	0
821744	821744	Gene_ID	A. thaliana	821744	A. thaliana	BBX31	B-box type zinc finger family protein	GO:0010224 response to UV-B;GO:0007623 circadian rhythm;GO:0048511 rhythmic process	0	0	0	0	0	0	0	0	0	0	0	0	0	0	0	0	0	0	1	0
835033	835033	Gene_ID	A. thaliana	835033	A. thaliana	AT5G49700	Putative AT-hook DNA-binding family protein	GO:0010200 response to chitin;GO:0042546 cell wall biogenesis;GO:0010243 response to organonitrogen compound	0	1	0	0	0	0	0	0	0	0	0	1	0	0	0	0	0	0	0	0
28717350	28717350	Gene_ID	A. thaliana	28717350	A. thaliana	AT1G53875	LURP-one-like protein	GO:0008150 biological_process	0	0	0	0	0	0	0	0	0	0	0	0	0	0	0	0	0	0	0	0
831434	831434	Gene_ID	A. thaliana	831434	A. thaliana	AT5G15780	Pollen Ole e 1 allergen and extensin family protein	GO:0003002 regionalization;GO:0007389 pattern specification process;GO:0023051 regulation of signaling	0	0	0	0	0	0	0	0	0	0	0	0	0	0	0	0	0	0	0	0
818780	818780	Gene_ID	A. thaliana	818780	A. thaliana	AT2G41810	imidazolonepropionase (Protein of unknown function, DUF642)	GO:1903046 meiotic cell cycle process;GO:0051321 meiotic cell cycle;GO:0022402 cell cycle process	0	0	0	0	0	0	0	0	0	0	0	0	0	0	0	0	0	0	0	0
839720	839720	Gene_ID	A. thaliana	839720	A. thaliana	AT1G28260	Telomerase activating protein Est1	GO:0000184 nuclear-transcribed mRNA catabolic process, nonsense-mediated decay;GO:0000956 nuclear-transcribed mRNA catabolic process;GO:0006402 mRNA catabolic process	0	0	0	0	0	0	0	0	0	0	0	0	0	0	0	0	0	0	0	0
839668	839668	Gene_ID	A. thaliana	839668	A. thaliana	AT1G27750	nucleic acid binding protein	GO:0045892 negative regulation of transcription, DNA-templated;GO:1902679 negative regulation of RNA biosynthetic process;GO:1903507 negative regulation of nucleic acid-templated transcription	0	0	0	0	0	0	0	0	0	0	0	0	0	0	0	0	0	0	0	0
838421	838421	Gene_ID	A. thaliana	838421	A. thaliana	BEE1	BR enhanced expression 1	GO:1902448 positive regulation of shade avoidance;GO:1902446 regulation of shade avoidance;GO:2000762 regulation of phenylpropanoid metabolic process	0	0	0	0	0	0	0	0	0	0	0	0	0	0	0	0	0	0	0	0
833972	833972	Gene_ID	A. thaliana	833972	A. thaliana	HB23	homeobox protein 23	GO:0001173 DNA-templated transcriptional start site selection;GO:0006352 DNA-templated transcription, initiation;GO:0009739 response to gibberellin	0	0	0	0	0	0	0	0	0	0	1	0	0	0	0	0	0	0	0	0
824721	824721	Gene_ID	A. thaliana	824721	A. thaliana	AGF2	AT-hook protein of GA feedback 2	GO:0045824 negative regulation of innate immune response;GO:0002683 negative regulation of immune system process;GO:0050777 negative regulation of immune response	0	1	0	0	0	0	0	0	0	0	0	0	0	0	0	0	0	0	0	0
820240	820240	Gene_ID	A. thaliana	820240	A. thaliana	RHS12	root hair specific 12	GO:0045490 pectin catabolic process;GO:0000272 polysaccharide catabolic process;GO:0045488 pectin metabolic process	0	0	0	0	0	0	0	0	0	0	0	1	0	0	0	1	0	0	0	0
820429	820429	Gene_ID	A. thaliana	820429	A. thaliana	HCHIB	basic chitinase	GO:0009871 jasmonic acid and ethylene-dependent systemic resistance, ethylene mediated signaling pathway;GO:0009861 jasmonic acid and ethylene-dependent systemic resistance;GO:0016998 cell wall macromolecule catabolic process	0	1	0	0	0	0	0	1	0	0	0	1	0	0	0	0	0	0	0	0
3769879	3769879	Gene_ID	A. thaliana	3769879	A. thaliana	BBX30	B-box type zinc finger family protein	GO:0007623 circadian rhythm;GO:0048511 rhythmic process;GO:0009909 regulation of flower development	0	0	0	0	0	0	0	0	0	0	0	0	0	0	0	0	0	0	1	0
6240993	6240993	Gene_ID	A. thaliana	6240993	A. thaliana	AT2G30766	hypothetical protein	GO:0034758 positive regulation of iron ion transport;GO:0034756 regulation of iron ion transport;GO:1990641 response to iron ion starvation	0	0	0	0	0	0	0	0	0	1	0	0	0	0	0	0	0	0	0	0
821687	821687	Gene_ID	A. thaliana	821687	A. thaliana	AT3G21330	basic helix-loop-helix (bHLH) DNA-binding superfamily protein	GO:0006355 regulation of transcription, DNA-templated;GO:1903506 regulation of nucleic acid-templated transcription;GO:2001141 regulation of RNA biosynthetic process	0	0	0	0	0	0	0	0	0	0	0	0	0	0	0	0	0	0	0	0
829832	829832	Gene_ID	A. thaliana	829832	A. thaliana	AT4G36790	Major facilitator superfamily protein	GO:0032787 monocarboxylic acid metabolic process;GO:0008610 lipid biosynthetic process;GO:0055085 transmembrane transport	0	0	0	0	0	0	0	0	0	0	0	0	0	0	0	0	0	0	0	0
827346	827346	Gene_ID	A. thaliana	827346	A. thaliana	INT4	inositol transporter 4	GO:0055085 transmembrane transport;GO:0006810 transport;GO:0051234 establishment of localization	0	0	0	0	0	0	0	0	0	0	0	0	0	0	0	0	0	0	0	0
817121	817121	Gene_ID	A. thaliana	817121	A. thaliana	AT2G25790	Leucine-rich receptor-like protein kinase family protein	GO:0080092 regulation of pollen tube growth;GO:0010769 regulation of cell morphogenesis involved in differentiation;GO:0051510 regulation of unidimensional cell growth	0	0	0	0	0	0	0	0	0	0	0	0	0	0	0	0	0	0	0	0
824220	824220	Gene_ID	A. thaliana	824220	A. thaliana	AT3G50560	NAD(P)-binding Rossmann-fold superfamily protein	GO:0048589 developmental growth;GO:0040007 growth;GO:0009416 response to light stimulus	0	0	0	0	0	0	0	0	0	0	0	0	0	0	0	0	0	0	0	0
838863	838863	Gene_ID	A. thaliana	838863	A. thaliana	AT1G22570	Major facilitator superfamily protein	GO:0009753 response to jasmonic acid;GO:0070542 response to fatty acid;GO:0031347 regulation of defense response	0	1	0	0	0	0	1	0	0	0	0	0	0	0	0	0	0	0	0	0
822252	822252	Gene_ID	A. thaliana	822252	A. thaliana	AT3G26470	Powdery mildew resistance protein, RPW8 domain-containing protein	GO:0007165 signal transduction;GO:0023052 signaling;GO:0006952 defense response	0	0	0	0	0	0	0	0	0	0	0	0	0	0	0	0	0	0	0	0
838244	838244	Gene_ID	A. thaliana	838244	A. thaliana	UP6	hypothetical protein	GO:0071483 cellular response to blue light;GO:0010162 seed dormancy process;GO:0022611 dormancy process	0	0	0	1	0	1	0	0	0	0	1	0	0	0	0	0	0	0	0	0
838149	838149	Gene_ID	A. thaliana	838149	A. thaliana	AT1G15800	hypothetical protein	GO:0048571 long-day photoperiodism;GO:0048573 photoperiodism, flowering;GO:0009648 photoperiodism	0	1	0	0	0	0	0	0	0	0	0	0	0	0	0	0	0	0	0	0
827356	827356	Gene_ID	A. thaliana	827356	A. thaliana	AT4G16563	Eukaryotic aspartyl protease family protein	GO:0040007 growth;GO:0009416 response to light stimulus;GO:0009314 response to radiation	0	0	0	0	0	0	0	0	0	0	0	0	0	0	0	0	0	0	0	0
838306	838306	Gene_ID	A. thaliana	838306	A. thaliana	AT1G17345	SAUR-like auxin-responsive protein family	GO:0030307 positive regulation of cell growth;GO:0045927 positive regulation of growth;GO:0001558 regulation of cell growth	0	0	0	0	0	0	0	0	0	0	0	0	0	1	0	0	0	0	0	0
5008009	5008009	Gene_ID	A. thaliana	5008009	A. thaliana	AT3G18535	tubulin-tyrosine ligase	GO:0008150 biological_process	0	0	0	0	0	0	0	0	0	0	0	0	0	0	0	0	0	0	0	0
828271	828271	Gene_ID	A. thaliana	828271	A. thaliana	MSRB7	methionine sulfoxide reductase B7	GO:0000304 response to singlet oxygen;GO:0030091 protein repair;GO:0000302 response to reactive oxygen species	0	0	0	0	1	0	0	0	0	0	0	0	0	0	0	0	0	0	0	0
824192	824192	Gene_ID	A. thaliana	824192	A. thaliana	AT3G50300	HXXXD-type acyl-transferase family protein	GO:0010015 root morphogenesis;GO:1905392 plant organ morphogenesis;GO:0048364 root development	0	0	0	1	0	0	0	0	0	0	0	0	0	0	0	0	0	0	0	0
817457	817457	Gene_ID	A. thaliana	817457	A. thaliana	CYP707A2	cytochrome P450, family 707, subfamily A, polypeptide 2	GO:0048838 release of seed from dormancy;GO:0097438 exit from dormancy;GO:0016107 sesquiterpenoid catabolic process	0	0	0	1	0	1	0	0	0	0	0	0	0	0	0	0	0	0	0	0
837600	837600	Gene_ID	A. thaliana	837600	A. thaliana	AT1G10585	basic helix-loop-helix (bHLH) DNA-binding superfamily protein	GO:0006357 regulation of transcription by RNA polymerase II;GO:0006355 regulation of transcription, DNA-templated;GO:1903506 regulation of nucleic acid-templated transcription	0	0	0	0	0	0	0	0	0	0	0	0	0	0	0	0	0	0	0	0
817714	817714	Gene_ID	A. thaliana	817714	A. thaliana	AT2G31560	signal transducer/transcription protein, putative (DUF1685)	GO:0019752 carboxylic acid metabolic process;GO:0043436 oxoacid metabolic process;GO:0009416 response to light stimulus	0	0	0	0	0	0	0	0	0	0	0	0	0	0	0	0	0	0	0	0
831161	831161	Gene_ID	A. thaliana	831161	A. thaliana	AT5G13210	Uncharacterized conserved protein UCP015417, vWA	GO:0010200 response to chitin;GO:0009753 response to jasmonic acid;GO:0070542 response to fatty acid	0	1	0	0	0	0	1	0	0	0	0	0	0	0	0	0	0	0	0	0
816384	816384	Gene_ID	A. thaliana	816384	A. thaliana	AT2G18690	transmembrane protein	GO:0009403 toxin biosynthetic process;GO:0009700 indole phytoalexin biosynthetic process;GO:0046217 indole phytoalexin metabolic process	0	1	0	0	1	0	1	0	0	0	0	0	0	0	0	0	0	0	0	0
828625	828625	Gene_ID	A. thaliana	828625	A. thaliana	G3Pp2	root hair specific 15	GO:0055062 phosphate ion homeostasis;GO:0072506 trivalent inorganic anion homeostasis;GO:0055081 anion homeostasis	0	0	0	0	0	0	0	0	0	0	0	0	0	0	0	0	0	0	0	0
820023	820023	Gene_ID	A. thaliana	820023	A. thaliana	ATSIK	Protein kinase superfamily protein	GO:0010200 response to chitin;GO:0001666 response to hypoxia;GO:0036293 response to decreased oxygen levels	1	1	0	0	1	0	0	0	1	0	0	0	0	1	0	0	0	0	0	0
830601	830601	Gene_ID	A. thaliana	830601	A. thaliana	WRKY26	WRKY DNA-binding protein 26	GO:0070370 cellular heat acclimation;GO:0034605 cellular response to heat;GO:0010286 heat acclimation	0	0	0	0	0	0	0	0	0	0	0	0	0	0	0	0	0	0	0	0
818799	818799	Gene_ID	A. thaliana	818799	A. thaliana	AT2G41990	late embryogenesis abundant protein	GO:0048507 meristem development;GO:0010015 root morphogenesis;GO:1905392 plant organ morphogenesis	0	0	0	1	0	0	0	0	0	0	0	0	0	0	0	0	0	0	0	0
842622	842622	Gene_ID	A. thaliana	842622	A. thaliana	UGE3	UDP-D-glucose/UDP-D-galactose 4-epimerase 3	GO:0033358 UDP-L-arabinose biosynthetic process;GO:0045226 extracellular polysaccharide biosynthetic process;GO:0045227 capsule polysaccharide biosynthetic process	0	0	0	0	0	0	0	0	0	0	0	1	0	0	0	1	0	0	0	0
837024	837024	Gene_ID	A. thaliana	837024	A. thaliana	YUC9	YUCCA 9	GO:0009635 response to herbicide;GO:0009851 auxin biosynthetic process;GO:0009850 auxin metabolic process	0	0	0	0	0	0	0	1	0	0	0	0	0	0	1	0	1	0	0	0
831075	831075	Gene_ID	A. thaliana	831075	A. thaliana	HSP17.6II	17.6 kDa class II heat shock protein	GO:0051259 protein complex oligomerization;GO:0042542 response to hydrogen peroxide;GO:0000302 response to reactive oxygen species	1	0	0	0	1	0	0	0	1	0	0	0	0	0	0	0	0	0	0	0
839234	839234	Gene_ID	A. thaliana	839234	A. thaliana	AT1G02110	bZIP domain class transcription factor (DUF630 and DUF632)	GO:0009966 regulation of signal transduction;GO:0023051 regulation of signaling;GO:0010646 regulation of cell communication	0	0	0	0	0	0	0	0	0	0	0	0	0	0	0	0	0	0	0	0
831931	831931	Gene_ID	A. thaliana	831931	A. thaliana	AT5G18130	transmembrane protein	GO:0090693 plant organ senescence;GO:0009966 regulation of signal transduction;GO:0023051 regulation of signaling	0	1	0	0	0	0	0	0	0	0	0	0	0	0	0	0	0	0	0	0
834223	834223	Gene_ID	A. thaliana	834223	A. thaliana	PER64	Peroxidase superfamily protein	GO:0006979 response to oxidative stress;GO:0006950 response to stress;GO:0050896 response to stimulus	0	0	0	0	1	0	0	0	0	0	0	0	0	0	0	0	0	0	0	0
824298	824298	Gene_ID	A. thaliana	824298	A. thaliana	AT3G51350	Eukaryotic aspartyl protease family protein	GO:0090558 plant epidermis development;GO:0010015 root morphogenesis;GO:1905392 plant organ morphogenesis	0	0	0	1	0	0	0	0	0	0	0	0	0	0	0	0	0	0	0	0
817841	817841	Gene_ID	A. thaliana	817841	A. thaliana	AP4.3A	protein kinase family protein	GO:0002229 defense response to oomycetes;GO:0002239 response to oomycetes;GO:0071446 cellular response to salicylic acid stimulus	0	1	0	0	0	0	1	0	0	0	0	0	0	0	0	0	0	0	0	0
827298	827298	Gene_ID	A. thaliana	827298	A. thaliana	COBL7	COBRA-like protein-7 precursor	GO:0010215 cellulose microfibril organization;GO:0070726 cell wall assembly;GO:0071668 plant-type cell wall assembly	0	0	0	0	0	0	0	0	0	0	0	1	0	0	0	1	0	0	0	0
821028	821028	Gene_ID	A. thaliana	821028	A. thaliana	RBL14	RHOMBOID-like protein 14	GO:0010035 response to inorganic substance;GO:0042221 response to chemical;GO:0050896 response to stimulus	0	0	0	0	0	0	0	0	0	0	0	0	0	0	0	0	0	0	0	0
820165	820165	Gene_ID	A. thaliana	820165	A. thaliana	AT3G10040	sequence-specific DNA binding transcription factor	GO:1900037 regulation of cellular response to hypoxia;GO:0080135 regulation of cellular response to stress;GO:0071456 cellular response to hypoxia	1	0	0	0	0	0	0	0	0	0	0	0	0	0	0	0	0	0	0	0
830172	830172	Gene_ID	A. thaliana	830172	A. thaliana	AGP3	arabinogalactan protein 3	GO:0007275 multicellular organism development;GO:0032501 multicellular organismal process;GO:0048856 anatomical structure development	0	0	0	0	0	0	0	0	0	0	0	0	0	0	0	0	0	0	0	0
831670	831670	Gene_ID	A. thaliana	831670	A. thaliana	AT5G18030	SAUR-like auxin-responsive protein family	GO:0040008 regulation of growth;GO:0009733 response to auxin;GO:0009642 response to light intensity	0	0	1	0	0	0	0	0	0	0	0	0	0	1	0	0	0	0	0	0
841315	841315	Gene_ID	A. thaliana	841315	A. thaliana	GH9C1	glycosyl hydrolase 9C1		0	0	0	0	0	0	0	0	0	0	0	0	0	0	0	0	0	0	0	0
824754	824754	Gene_ID	A. thaliana	824754	A. thaliana	SUE4	Alpha/beta hydrolase related protein	GO:0009970 cellular response to sulfate starvation;GO:0009267 cellular response to starvation;GO:0031669 cellular response to nutrient levels	0	0	0	0	0	0	0	0	0	1	0	0	0	0	0	0	0	0	0	0
839820	839820	Gene_ID	A. thaliana	839820	A. thaliana	SAUR63	SAUR-like auxin-responsive protein family	GO:0080086 stamen filament development;GO:0009926 auxin polar transport;GO:0060918 auxin transport	0	0	0	0	0	0	0	0	0	0	0	0	0	0	1	0	0	0	0	0
824241	824241	Gene_ID	A. thaliana	824241	A. thaliana	CML41	calmodulin-like 41	GO:0009753 response to jasmonic acid;GO:0070542 response to fatty acid;GO:0014070 response to organic cyclic compound	0	0	0	0	0	0	1	0	0	0	0	0	0	0	0	0	0	0	0	0
821893	821893	Gene_ID	A. thaliana	821893	A. thaliana	AT3G23170	hypothetical protein	GO:0071456 cellular response to hypoxia;GO:0036294 cellular response to decreased oxygen levels;GO:0071453 cellular response to oxygen levels	1	0	0	0	0	0	0	0	0	0	0	0	0	0	0	0	0	0	0	0
817680	817680	Gene_ID	A. thaliana	817680	A. thaliana	ERF15	ethylene-responsive element binding factor 15	GO:0009873 ethylene-activated signaling pathway;GO:0071369 cellular response to ethylene stimulus;GO:0000160 phosphorelay signal transduction system	0	0	0	0	0	0	0	1	0	0	0	0	0	0	0	0	0	0	0	0
831987	831987	Gene_ID	A. thaliana	831987	A. thaliana	AGP25	arabinogalactan protein 25	GO:0008150 biological_process	0	0	0	0	0	0	0	0	0	0	0	0	0	0	0	0	0	0	0	0
827185	827185	Gene_ID	A. thaliana	827185	A. thaliana	BAM5	beta-amylase 5	GO:0080027 response to herbivore;GO:0005983 starch catabolic process;GO:0044247 cellular polysaccharide catabolic process	0	0	0	0	0	0	0	0	0	0	0	1	0	0	0	0	0	0	0	0
838076	838076	Gene_ID	A. thaliana	838076	A. thaliana	AT1G15125	S-adenosyl-L-methionine-dependent methyltransferases superfamily protein	GO:0032259 methylation;GO:0008152 metabolic process;GO:0008150 biological_process	0	0	0	0	0	0	0	0	0	0	0	0	0	0	0	0	0	0	0	0
818386	818386	Gene_ID	A. thaliana	818386	A. thaliana	IRX12	Laccase/Diphenol oxidase family protein	GO:0009809 lignin biosynthetic process;GO:0009808 lignin metabolic process;GO:0009699 phenylpropanoid biosynthetic process	0	0	0	0	0	0	0	0	0	0	0	1	0	0	0	1	0	0	0	0
824303	824303	Gene_ID	A. thaliana	824303	A. thaliana	AT3G51400	hypothetical protein (DUF241)	GO:0007623 circadian rhythm;GO:0048511 rhythmic process;GO:0009266 response to temperature stimulus	0	0	0	0	0	0	0	0	0	0	0	0	0	0	0	0	0	0	1	0
829795	829795	Gene_ID	A. thaliana	829795	A. thaliana	AT4G36430	Peroxidase superfamily protein	GO:0006979 response to oxidative stress;GO:0043207 response to external biotic stimulus;GO:0051707 response to other organism	0	0	0	0	1	0	0	0	0	0	0	0	0	0	0	0	0	0	0	0
833986	833986	Gene_ID	A. thaliana	833986	A. thaliana	AT5G39890	2-aminoethanethiol dioxygenase, putative (DUF1637)	GO:0018158 protein oxidation;GO:0018171 peptidyl-cysteine oxidation;GO:0003032 detection of oxygen	1	0	0	0	0	0	0	0	0	0	0	0	0	0	0	0	0	0	0	0
839166	839166	Gene_ID	A. thaliana	839166	A. thaliana	AT1G26250	Proline-rich extensin-like family protein	GO:0009664 plant-type cell wall organization;GO:0071555 cell wall organization;GO:0045229 external encapsulating structure organization	0	0	0	0	0	0	0	0	0	0	0	0	0	0	0	1	0	0	0	0
843327	843327	Gene_ID	A. thaliana	843327	A. thaliana	AT1G69910	Protein kinase superfamily protein	GO:0007166 cell surface receptor signaling pathway;GO:0010051 xylem and phloem pattern formation;GO:0048532 anatomical structure arrangement	0	0	0	0	0	0	0	0	0	0	0	0	0	0	0	0	0	0	0	0
816799	816799	Gene_ID	A. thaliana	816799	A. thaliana	WAVH1	Zinc finger (C3HC4-type RING finger) family protein	GO:0009630 gravitropism;GO:0009629 response to gravity;GO:0009606 tropism	0	0	0	0	0	0	0	0	0	0	0	0	0	0	0	0	0	0	0	0
837033	837033	Gene_ID	A. thaliana	837033	A. thaliana	AT1G05340	cysteine-rich TM module stress tolerance protein	GO:0007568 aging;GO:0002237 response to molecule of bacterial origin;GO:0009738 abscisic acid-activated signaling pathway	0	1	0	0	0	0	1	0	0	0	0	0	0	0	0	0	0	0	0	0
844074	844074	Gene_ID	A. thaliana	844074	A. thaliana	AAP3	amino acid permease 3	GO:0015802 basic amino acid transport;GO:0003333 amino acid transmembrane transport;GO:0006865 amino acid transport	0	0	0	0	0	0	0	0	0	0	0	0	0	0	0	0	0	0	0	0
816833	816833	Gene_ID	A. thaliana	816833	A. thaliana	SNRK2.9	SNF1-related protein kinase 2.9	GO:0035556 intracellular signal transduction;GO:0006970 response to osmotic stress;GO:0006468 protein phosphorylation	0	0	0	0	0	0	0	0	0	0	0	0	0	1	0	0	0	0	0	0
829363	829363	Gene_ID	A. thaliana	829363	A. thaliana	AT4G32290	Core-2/I-branching beta-1,6-N-acetylglucosaminyltransferase family protein	GO:0009639 response to red or far red light;GO:0009414 response to water deprivation;GO:0009415 response to water	0	0	0	0	0	1	0	0	0	0	0	0	0	0	0	0	0	0	0	0
827712	827712	Gene_ID	A. thaliana	827712	A. thaliana	IRT2	iron regulated transporter 2	GO:0071577 zinc ion transmembrane transport;GO:0006829 zinc ion transport;GO:0006826 iron ion transport	0	0	0	0	0	0	0	0	0	0	0	0	0	0	0	0	0	0	0	0
841169	841169	Gene_ID	A. thaliana	841169	A. thaliana	BGLU34	beta glucosidase 34	GO:0016143 S-glycoside metabolic process;GO:0019757 glycosinolate metabolic process;GO:0019760 glucosinolate metabolic process	0	0	0	0	0	0	0	0	0	0	0	0	0	0	0	0	0	0	0	0
5008299	5008299	Gene_ID	A. thaliana	5008299	A. thaliana	AT5G44574	transmembrane protein	GO:0008150 biological_process	0	0	0	0	0	0	0	0	0	0	0	0	0	0	0	0	0	0	0	0
842998	842998	Gene_ID	A. thaliana	842998	A. thaliana	AT1G66800	NAD(P)-binding Rossmann-fold superfamily protein	GO:0006721 terpenoid metabolic process;GO:0006720 isoprenoid metabolic process;GO:0044255 cellular lipid metabolic process	0	0	0	0	0	0	0	0	0	0	0	0	0	0	0	0	0	0	0	0
826973	826973	Gene_ID	A. thaliana	826973	A. thaliana	HAK5	high affinity K+ transporter 5	GO:1990573 potassium ion import across plasma membrane;GO:0098659 inorganic cation import across plasma membrane;GO:0099587 inorganic ion import across plasma membrane	0	0	0	0	0	0	0	0	0	0	0	0	0	0	0	0	0	0	0	0
818090	818090	Gene_ID	A. thaliana	818090	A. thaliana	IKU1	VQ motif-containing protein	GO:0080113 regulation of seed growth;GO:0009960 endosperm development;GO:0048638 regulation of developmental growth	0	0	0	0	0	0	0	0	0	0	0	0	0	0	0	0	0	0	0	0
821851	821851	Gene_ID	A. thaliana	821851	A. thaliana	AT3G22800	Leucine-rich repeat (LRR) family protein	GO:0009753 response to jasmonic acid;GO:0070542 response to fatty acid;GO:0090558 plant epidermis development	0	0	0	1	0	0	1	0	0	0	0	0	0	0	0	0	0	0	0	0
837813	837813	Gene_ID	A. thaliana	837813	A. thaliana	EXPA7	expansin A7	GO:0009828 plant-type cell wall loosening;GO:0009827 plant-type cell wall modification;GO:0048767 root hair elongation	0	0	0	1	0	0	0	0	0	0	0	0	0	0	0	1	0	0	0	0
6241475	6241475	Gene_ID	A. thaliana	6241475	A. thaliana	AT1G24148	hypothetical protein	GO:0008150 biological_process	0	0	0	0	0	0	0	0	0	0	0	0	0	0	0	0	0	0	0	0
839353	839353	Gene_ID	A. thaliana	839353	A. thaliana	ABCB11	P-glycoprotein 11	GO:0055085 transmembrane transport;GO:0006810 transport;GO:0051234 establishment of localization	0	0	0	0	0	0	0	0	0	0	0	0	0	0	0	0	0	0	0	0
842120	842120	Gene_ID	A. thaliana	842120	A. thaliana	PAP1	production of anthocyanin pigment 1	GO:0009745 sucrose mediated signaling;GO:0031542 positive regulation of anthocyanin biosynthetic process;GO:0031539 positive regulation of anthocyanin metabolic process	0	0	0	0	1	0	1	1	0	0	0	0	0	1	0	0	1	0	0	1
827463	827463	Gene_ID	A. thaliana	827463	A. thaliana	ERF6	ethylene responsive element binding factor 6	GO:0009644 response to high light intensity;GO:0009873 ethylene-activated signaling pathway;GO:0009624 response to nematode	0	0	1	0	1	0	0	1	0	0	0	0	0	0	0	0	0	0	0	0
822645	822645	Gene_ID	A. thaliana	822645	A. thaliana	PMAT2	HXXXD-type acyl-transferase family protein	GO:0009642 response to light intensity;GO:0010243 response to organonitrogen compound;GO:0008610 lipid biosynthetic process	0	1	1	0	0	0	0	0	0	0	0	0	0	0	0	0	0	0	0	0
5008157	5008157	Gene_ID	A. thaliana	5008157	A. thaliana	AT4G22505	Bifunctional inhibitor/lipid-transfer protein/seed storage 2S albumin superfamily protein	GO:0008150 biological_process	0	0	0	0	0	0	0	0	0	0	0	0	0	0	0	0	0	0	0	0
843119	843119	Gene_ID	A. thaliana	843119	A. thaliana	AT1G67910	hypothetical protein	GO:0009637 response to blue light;GO:0010015 root morphogenesis;GO:0008610 lipid biosynthetic process	0	0	0	1	0	0	0	0	0	0	1	0	0	0	0	0	0	0	0	0
835707	835707	Gene_ID	A. thaliana	835707	A. thaliana	NAS2	nicotianamine synthase 2	GO:0030417 nicotianamine metabolic process;GO:0030418 nicotianamine biosynthetic process;GO:0072351 tricarboxylic acid biosynthetic process	0	0	0	1	0	0	0	0	0	0	0	0	0	0	0	0	0	0	0	0
817979	817979	Gene_ID	A. thaliana	817979	A. thaliana	CIPK13	CBL-interacting protein kinase 13	GO:0010015 root morphogenesis;GO:1905392 plant organ morphogenesis;GO:0006468 protein phosphorylation	0	0	0	1	0	0	0	0	0	0	0	0	0	0	0	0	0	0	0	0
844166	844166	Gene_ID	A. thaliana	844166	A. thaliana	AT1G78310	VQ motif-containing protein	GO:0006883 cellular sodium ion homeostasis;GO:0043433 negative regulation of DNA-binding transcription factor activity;GO:0030007 cellular potassium ion homeostasis	0	0	0	0	0	0	0	0	0	0	0	0	0	0	0	0	0	0	0	0
835032	835032	Gene_ID	A. thaliana	835032	A. thaliana	AT5G49690	UDP-Glycosyltransferase superfamily protein	GO:0001666 response to hypoxia;GO:0036293 response to decreased oxygen levels;GO:0070482 response to oxygen levels	1	0	0	0	0	0	0	0	0	0	0	0	0	0	0	0	0	0	0	0
816842	816842	Gene_ID	A. thaliana	816842	A. thaliana	AT2G23100	Cysteine/Histidine-rich C1 domain family protein	GO:0009755 hormone-mediated signaling pathway;GO:1901701 cellular response to oxygen-containing compound;GO:0032870 cellular response to hormone stimulus	0	0	0	0	0	0	0	0	0	0	0	0	0	0	0	0	0	0	0	0
839281	839281	Gene_ID	A. thaliana	839281	A. thaliana	ADF11	actin depolymerizing factor 11	GO:0030042 actin filament depolymerization;GO:0008154 actin polymerization or depolymerization;GO:0051261 protein depolymerization	0	0	0	0	0	0	0	0	0	0	0	0	0	0	0	0	0	0	0	0
835858	835858	Gene_ID	A. thaliana	835858	A. thaliana	XTH13	xyloglucan endotransglucosylase/hydrolase 13	GO:0010411 xyloglucan metabolic process;GO:0010410 hemicellulose metabolic process;GO:0010383 cell wall polysaccharide metabolic process	0	0	0	0	0	0	0	0	0	0	0	1	0	0	0	0	0	0	0	0
830670	830670	Gene_ID	A. thaliana	830670	A. thaliana	AT5G07770	Actin-binding FH2 protein	GO:0009606 tropism;GO:0010817 regulation of hormone levels;GO:0065008 regulation of biological quality	0	0	0	0	0	0	0	0	0	0	0	0	0	0	1	0	0	0	0	0
835113	835113	Gene_ID	A. thaliana	835113	A. thaliana	AT5G50450	HCP-like superfamily protein with MYND-type zinc finger	GO:0044264 cellular polysaccharide metabolic process;GO:0044262 cellular carbohydrate metabolic process;GO:0005976 polysaccharide metabolic process	0	0	0	0	0	0	0	0	0	0	0	1	0	0	0	0	0	0	0	0
831364	831364	Gene_ID	A. thaliana	831364	A. thaliana	AT5G15120	2-aminoethanethiol dioxygenase, putative (DUF1637)	GO:0018158 protein oxidation;GO:0018171 peptidyl-cysteine oxidation;GO:0003032 detection of oxygen	1	0	0	0	0	0	0	0	0	0	0	0	0	0	0	0	0	0	0	0
843158	843158	Gene_ID	A. thaliana	843158	A. thaliana	ENDO2	endonuclease 2	GO:0006308 DNA catabolic process;GO:0090502 RNA phosphodiester bond hydrolysis, endonucleolytic;GO:0090501 RNA phosphodiester bond hydrolysis	0	0	0	0	0	0	0	0	0	0	0	0	0	0	0	0	0	0	0	0
829610	829610	Gene_ID	A. thaliana	829610	A. thaliana	COW1	Sec14p-like phosphatidylinositol transfer family protein	GO:0048768 root hair cell tip growth;GO:0048767 root hair elongation;GO:0080147 root hair cell development	0	0	0	1	0	0	0	0	0	0	0	0	0	0	0	0	0	0	0	0
829629	829629	Gene_ID	A. thaliana	829629	A. thaliana	AT4G34770	SAUR-like auxin-responsive protein family	GO:0009733 response to auxin;GO:0048589 developmental growth;GO:0040007 growth	0	0	0	0	0	0	0	0	0	0	0	0	0	1	0	0	0	0	0	0
828705	828705	Gene_ID	A. thaliana	828705	A. thaliana	CIL	CCT motif family protein	GO:0006355 regulation of transcription, DNA-templated;GO:1903506 regulation of nucleic acid-templated transcription;GO:2001141 regulation of RNA biosynthetic process	0	0	0	0	0	0	0	0	0	0	0	0	0	0	0	0	0	0	0	0
829155	829155	Gene_ID	A. thaliana	829155	A. thaliana	AT4G30320	CAP (Cysteine-rich secretory proteins, Antigen 5, and Pathogenesis-related 1 protein) superfamily protein	GO:0010015 root morphogenesis;GO:1905392 plant organ morphogenesis;GO:0048589 developmental growth	0	0	0	1	0	0	0	0	0	0	0	0	0	0	0	0	0	0	0	0
28720169	28720169	Gene_ID	A. thaliana	28720169	A. thaliana	AT4G22475	transmembrane protein	GO:0008150 biological_process	0	0	0	0	0	0	0	0	0	0	0	0	0	0	0	0	0	0	0	0
832119	832119	Gene_ID	A. thaliana	832119	A. thaliana	AT5G19970	GRAS family transcription factor family protein	GO:0031146 SCF-dependent proteasomal ubiquitin-dependent protein catabolic process;GO:0042446 hormone biosynthetic process;GO:0042445 hormone metabolic process	0	0	0	0	0	1	0	0	0	0	0	0	0	0	1	0	0	0	0	0
828440	828440	Gene_ID	A. thaliana	828440	A. thaliana	TET5	tetraspanin5	GO:0035265 organ growth;GO:0009734 auxin-activated signaling pathway;GO:0071365 cellular response to auxin stimulus	0	0	0	0	0	0	0	0	0	0	0	0	0	1	0	0	0	0	0	0
833749	833749	Gene_ID	A. thaliana	833749	A. thaliana	AT5G37710	alpha/beta-Hydrolases superfamily protein	GO:0016042 lipid catabolic process;GO:0006629 lipid metabolic process;GO:1901575 organic substance catabolic process	0	0	0	0	0	0	0	0	0	0	0	0	0	0	0	0	0	0	0	0
828933	828933	Gene_ID	A. thaliana	828933	A. thaliana	AT4G28180	hypothetical protein	GO:0000910 cytokinesis;GO:0009966 regulation of signal transduction;GO:0023051 regulation of signaling	0	0	0	0	0	0	0	0	0	0	0	0	0	0	0	0	0	0	0	0
822307	822307	Gene_ID	A. thaliana	822307	A. thaliana	AT3G26910	hydroxyproline-rich glycoprotein family protein	GO:0009404 toxin metabolic process;GO:0071407 cellular response to organic cyclic compound;GO:0010200 response to chitin	1	1	0	0	0	0	0	0	0	0	0	0	0	0	0	0	0	0	0	0
841395	841395	Gene_ID	A. thaliana	841395	A. thaliana	ABF1	abscisic acid responsive element-binding factor 1	GO:0009738 abscisic acid-activated signaling pathway;GO:0071215 cellular response to abscisic acid stimulus;GO:0097306 cellular response to alcohol	0	0	0	0	0	0	1	0	0	0	0	0	0	1	0	0	0	0	0	0
820714	820714	Gene_ID	A. thaliana	820714	A. thaliana	TBL41	TRICHOME BIREFRINGENCE-LIKE 41	GO:0016053 organic acid biosynthetic process;GO:0044283 small molecule biosynthetic process;GO:0019752 carboxylic acid metabolic process	0	0	0	0	0	0	0	0	0	0	0	0	0	0	0	0	0	0	0	0
842203	842203	Gene_ID	A. thaliana	842203	A. thaliana	ZF14	MATE efflux family protein	GO:1905428 regulation of plant organ formation;GO:0006826 iron ion transport;GO:0046618 xenobiotic export from cell	0	0	1	1	0	0	0	0	0	0	0	0	0	0	0	0	1	0	0	0
821344	821344	Gene_ID	A. thaliana	821344	A. thaliana	AT3G18170	Glycosyltransferase family 61 protein	GO:0071695 anatomical structure maturation;GO:0021700 developmental maturation;GO:0090558 plant epidermis development	0	0	0	1	0	0	0	0	0	0	0	0	0	0	0	0	0	0	0	0
839343	839343	Gene_ID	A. thaliana	839343	A. thaliana	AT1G05020	ENTH/ANTH/VHS superfamily protein	GO:0048268 clathrin coat assembly;GO:0072583 clathrin-dependent endocytosis;GO:0006898 receptor-mediated endocytosis	0	0	0	0	0	0	0	0	0	0	0	0	0	0	0	0	0	0	0	0
819367	819367	Gene_ID	A. thaliana	819367	A. thaliana	AT2G47540	Pollen Ole e 1 allergen and extensin family protein	GO:1905392 plant organ morphogenesis;GO:0009653 anatomical structure morphogenesis;GO:0009888 tissue development	0	0	0	0	0	0	0	0	0	0	0	0	0	0	0	0	0	0	0	0
844356	844356	Gene_ID	A. thaliana	844356	A. thaliana	GLYI7	Lactoylglutathione lyase / glyoxalase I family protein	GO:0019748 secondary metabolic process;GO:0009414 response to water deprivation;GO:0009415 response to water	0	0	0	0	0	0	0	0	0	0	0	0	0	0	0	0	0	0	0	0
820103	820103	Gene_ID	A. thaliana	820103	A. thaliana	AT3G09450	fusaric acid resistance family protein		0	0	0	0	0	0	0	0	0	0	0	0	0	0	0	0	0	0	0	0
837118	837118	Gene_ID	A. thaliana	837118	A. thaliana	AT1G06090	Fatty acid desaturase family protein	GO:0006636 unsaturated fatty acid biosynthetic process;GO:0033559 unsaturated fatty acid metabolic process;GO:0006633 fatty acid biosynthetic process	0	0	0	0	0	0	0	0	0	0	0	0	0	0	0	0	0	0	0	0
839821	839821	Gene_ID	A. thaliana	839821	A. thaliana	AT1G29450	SAUR-like auxin-responsive protein family	GO:0045491 xylan metabolic process;GO:0010410 hemicellulose metabolic process;GO:0010383 cell wall polysaccharide metabolic process	0	0	0	0	0	0	0	0	0	0	0	1	0	1	0	0	0	0	0	0
842419	842419	Gene_ID	A. thaliana	842419	A. thaliana	AT1G61255	hypothetical protein	GO:0009753 response to jasmonic acid;GO:0070542 response to fatty acid;GO:0033993 response to lipid	0	0	0	0	0	0	1	0	0	0	0	0	0	0	0	0	0	0	0	0
843622	843622	Gene_ID	A. thaliana	843622	A. thaliana	AT1G72910	Toll-Interleukin-Resistance (TIR) domain-containing protein	GO:0009867 jasmonic acid mediated signaling pathway;GO:0071395 cellular response to jasmonic acid stimulus;GO:0071398 cellular response to fatty acid	1	0	0	0	0	0	1	0	0	0	0	0	0	0	0	0	0	0	0	0
841722	841722	Gene_ID	A. thaliana	841722	A. thaliana	NAC019	NAC domain containing protein 19	GO:0009414 response to water deprivation;GO:0009415 response to water;GO:0001101 response to acid chemical	0	0	0	0	0	0	0	0	0	0	0	0	0	0	0	0	0	0	0	0
834943	834943	Gene_ID	A. thaliana	834943	A. thaliana	ATSDI1	Tetratricopeptide repeat (TPR)-like superfamily protein	GO:0006792 regulation of sulfur utilization;GO:0010439 regulation of glucosinolate biosynthetic process;GO:0010438 cellular response to sulfur starvation	0	0	0	0	0	0	0	0	0	1	0	0	0	0	0	0	1	0	0	0
834863	834863	Gene_ID	A. thaliana	834863	A. thaliana	AT5G48110	Terpenoid cyclases/Protein prenyltransferases superfamily protein	GO:0016102 diterpenoid biosynthetic process;GO:0016101 diterpenoid metabolic process;GO:0016114 terpenoid biosynthetic process	0	0	0	1	0	0	0	0	0	0	0	0	0	0	0	0	0	0	0	0
829152	829152	Gene_ID	A. thaliana	829152	A. thaliana	XTH19	xyloglucan endotransglucosylase/hydrolase 19	GO:0010411 xyloglucan metabolic process;GO:0071365 cellular response to auxin stimulus;GO:0010410 hemicellulose metabolic process	0	0	0	0	0	0	0	0	0	0	0	1	0	1	0	0	0	0	0	0
816574	816574	Gene_ID	A. thaliana	816574	A. thaliana	FLA6	FASCICLIN-like arabinogalactan 6	GO:0009834 plant-type secondary cell wall biogenesis;GO:0009832 plant-type cell wall biogenesis;GO:0042546 cell wall biogenesis	0	0	0	0	0	0	0	0	0	0	0	1	0	0	0	1	0	0	0	0
838038	838038	Gene_ID	A. thaliana	838038	A. thaliana	AT1G14730	Cytochrome b561/ferric reductase transmembrane protein family	GO:0042742 defense response to bacterium;GO:0009617 response to bacterium;GO:0098542 defense response to other organism	0	0	0	0	0	0	0	0	0	0	0	0	0	0	0	0	0	0	0	0
814939	814939	Gene_ID	A. thaliana	814939	A. thaliana	AT2G04050	MATE efflux family protein	GO:0046618 xenobiotic export from cell;GO:1990961 xenobiotic detoxification by transmembrane export across the plasma membrane;GO:0042908 xenobiotic transport	0	0	0	0	0	0	0	0	0	0	0	0	0	0	0	0	1	0	0	0
816817	816817	Gene_ID	A. thaliana	816817	A. thaliana	PSK2	phytosulfokine 2 precursor	GO:0008283 cell population proliferation;GO:0009867 jasmonic acid mediated signaling pathway;GO:0071395 cellular response to jasmonic acid stimulus	0	1	0	0	0	0	1	0	0	0	0	0	0	0	0	0	0	0	0	0
820612	820612	Gene_ID	A. thaliana	820612	A. thaliana	AT3G13980	SKI/DACH domain protein	GO:0010929 positive regulation of auxin mediated signaling pathway;GO:0010928 regulation of auxin mediated signaling pathway;GO:0009967 positive regulation of signal transduction	0	0	0	0	0	0	0	0	0	0	0	0	0	0	1	0	0	0	0	0
819400	819400	Gene_ID	A. thaliana	819400	A. thaliana	AT2G47880	Glutaredoxin family protein	GO:0006995 cellular response to nitrogen starvation;GO:0043562 cellular response to nitrogen levels;GO:0009267 cellular response to starvation	0	0	0	0	0	0	0	0	0	1	0	0	0	0	0	0	0	0	0	0
828519	828519	Gene_ID	A. thaliana	828519	A. thaliana	TLP1	THAUMATIN-LIKE PROTEIN 1	GO:0009682 induced systemic resistance;GO:0045087 innate immune response;GO:0006955 immune response	0	1	0	0	0	0	0	1	0	0	0	0	0	0	0	0	0	0	0	0
829515	829515	Gene_ID	A. thaliana	829515	A. thaliana	AT4G33730	CAP (Cysteine-rich secretory proteins, Antigen 5, and Pathogenesis-related 1 protein) superfamily protein	GO:1901001 negative regulation of response to salt stress;GO:1901000 regulation of response to salt stress;GO:0047484 regulation of response to osmotic stress	0	0	0	0	0	0	0	0	0	0	0	0	0	1	0	0	0	0	0	0
836433	836433	Gene_ID	A. thaliana	836433	A. thaliana	AT5G63130	Octicosapeptide/Phox/Bem1p family protein	GO:0010150 leaf senescence;GO:0090693 plant organ senescence;GO:0071215 cellular response to abscisic acid stimulus	1	1	0	0	0	0	1	0	1	0	0	0	0	0	0	0	0	0	0	0
838987	838987	Gene_ID	A. thaliana	838987	A. thaliana	JP630	BURP domain-containing protein	GO:0008150 biological_process	0	0	0	0	0	0	0	0	0	0	0	0	0	0	0	0	0	0	0	0
821121	821121	Gene_ID	A. thaliana	821121	A. thaliana	SAUR27	SAUR-like auxin-responsive protein family	GO:0009733 response to auxin;GO:0009725 response to hormone;GO:0009719 response to endogenous stimulus	0	0	0	0	0	0	0	0	0	0	0	0	0	1	0	0	0	0	0	0
829501	829501	Gene_ID	A. thaliana	829501	A. thaliana	AT4G33610	glycine-rich protein	GO:0008150 biological_process	0	0	0	0	0	0	0	0	0	0	0	0	0	0	0	0	0	0	0	0
827610	827610	Gene_ID	A. thaliana	827610	A. thaliana	RLP51	receptor like protein 51	GO:1902290 positive regulation of defense response to oomycetes;GO:1902288 regulation of defense response to oomycetes;GO:1900426 positive regulation of defense response to bacterium	0	1	0	0	0	0	0	0	0	0	0	0	0	0	0	0	0	0	0	0
818389	818389	Gene_ID	A. thaliana	818389	A. thaliana	GPAT6	glycerol-3-phosphate acyltransferase 6	GO:0010143 cutin biosynthetic process;GO:0009908 flower development;GO:0090567 reproductive shoot system development	0	0	0	0	0	0	0	0	0	0	0	0	0	0	0	0	0	0	0	0
837745	837745	Gene_ID	A. thaliana	837745	A. thaliana	AT1G02380	transmembrane protein	GO:0048366 leaf development;GO:0010015 root morphogenesis;GO:0048827 phyllome development	0	0	0	1	0	0	0	0	0	0	0	0	0	0	0	0	0	0	0	0
842266	842266	Gene_ID	A. thaliana	842266	A. thaliana	TH7	thioredoxin H-type 7	GO:0019748 secondary metabolic process;GO:0008152 metabolic process;GO:0008150 biological_process	0	0	0	0	0	0	0	0	0	0	0	0	0	0	0	0	0	0	0	0
829425	829425	Gene_ID	A. thaliana	829425	A. thaliana	GATA9	GATA transcription factor 9	GO:0007623 circadian rhythm;GO:0048511 rhythmic process;GO:0045893 positive regulation of transcription, DNA-templated	0	0	0	0	0	0	0	0	0	0	0	0	0	0	0	0	0	0	1	0
829521	829521	Gene_ID	A. thaliana	829521	A. thaliana	CER4	Jojoba acyl CoA reductase-related male sterility protein	GO:0035336 long-chain fatty-acyl-CoA metabolic process;GO:0035337 fatty-acyl-CoA metabolic process;GO:0010345 suberin biosynthetic process	0	0	0	0	0	0	0	0	0	0	0	0	0	0	0	0	0	0	0	0
817471	817471	Gene_ID	A. thaliana	817471	A. thaliana	AT2G29220	Concanavalin A-like lectin protein kinase family protein	GO:0002229 defense response to oomycetes;GO:0002239 response to oomycetes;GO:0006468 protein phosphorylation	0	0	0	0	0	0	0	0	0	0	0	0	0	0	0	0	0	0	0	0
824120	824120	Gene_ID	A. thaliana	824120	A. thaliana	LSU1	response to low sulfur 1	GO:0010438 cellular response to sulfur starvation;GO:0098869 cellular oxidant detoxification;GO:1990748 cellular detoxification	0	0	0	0	0	0	0	0	1	1	0	0	0	0	0	0	1	0	0	0
835970	835970	Gene_ID	A. thaliana	835970	A. thaliana	AT5G58570	transmembrane protein	GO:0031327 negative regulation of cellular biosynthetic process;GO:0009890 negative regulation of biosynthetic process;GO:0006357 regulation of transcription by RNA polymerase II	0	0	0	0	0	0	0	0	0	0	0	0	0	0	0	0	0	0	0	0
817524	817524	Gene_ID	A. thaliana	817524	A. thaliana	UGT71C2	UDP-glucosyl transferase 71C2	GO:0090558 plant epidermis development;GO:0010015 root morphogenesis;GO:1905392 plant organ morphogenesis	0	0	0	1	0	0	0	0	0	0	0	0	0	0	0	0	0	0	0	0
816777	816777	Gene_ID	A. thaliana	816777	A. thaliana	RIBA2	riboflavin biosynthesis protein	GO:0006771 riboflavin metabolic process;GO:0009231 riboflavin biosynthetic process;GO:0042727 flavin-containing compound biosynthetic process	0	0	0	0	0	0	0	0	0	0	0	0	0	0	0	0	0	0	0	0
833315	833315	Gene_ID	A. thaliana	833315	A. thaliana	AT5G33370	GDSL-like Lipase/Acylhydrolase superfamily protein	GO:0042335 cuticle development;GO:0007275 multicellular organism development;GO:0032501 multicellular organismal process	0	0	0	0	0	0	0	0	0	0	0	0	0	0	0	0	0	0	0	0
832487	832487	Gene_ID	A. thaliana	832487	A. thaliana	AT5G24200	alpha/beta-Hydrolases superfamily protein	GO:0006629 lipid metabolic process;GO:0044238 primary metabolic process;GO:0071704 organic substance metabolic process	0	0	0	0	0	0	0	0	0	0	0	0	0	0	0	0	0	0	0	0
837714	837714	Gene_ID	A. thaliana	837714	A. thaliana	AT1G11700	senescence regulator (Protein of unknown function, DUF584)	GO:0010114 response to red light;GO:0048646 anatomical structure formation involved in morphogenesis;GO:0009639 response to red or far red light	0	0	0	0	0	1	0	0	0	0	0	0	0	0	0	0	0	0	0	0
841572	841572	Gene_ID	A. thaliana	841572	A. thaliana	BGLU35	beta glucosidase 35	GO:0005975 carbohydrate metabolic process;GO:0044238 primary metabolic process;GO:0071704 organic substance metabolic process	0	0	0	0	0	0	0	0	0	0	0	0	0	0	0	0	0	0	0	0
842774	842774	Gene_ID	A. thaliana	842774	A. thaliana	MGL	methionine gamma-lyase	GO:0009087 methionine catabolic process;GO:0019458 methionine catabolic process via 2-oxobutanoate;GO:0019343 cysteine biosynthetic process via cystathionine	0	0	0	0	0	0	0	0	0	1	1	0	0	0	0	0	0	0	0	0
843329	843329	Gene_ID	A. thaliana	843329	A. thaliana	GSTU11	glutathione S-transferase TAU 11	GO:0009407 toxin catabolic process;GO:0006749 glutathione metabolic process;GO:0009404 toxin metabolic process	0	0	0	0	0	0	0	0	0	0	0	0	0	0	0	0	1	0	0	0
814899	814899	Gene_ID	A. thaliana	814899	A. thaliana	MRH6	Adenine nucleotide alpha hydrolases-like superfamily protein	GO:0048764 trichoblast maturation;GO:0048765 root hair cell differentiation;GO:0048469 cell maturation	0	0	0	1	0	0	0	0	0	0	0	0	0	0	0	0	0	0	0	0
816283	816283	Gene_ID	A. thaliana	816283	A. thaliana	AT2G17740	Cysteine/Histidine-rich C1 domain family protein	GO:0055046 microgametogenesis;GO:0009561 megagametogenesis;GO:0009553 embryo sac development	0	0	0	0	0	0	0	0	0	0	0	0	0	0	0	0	0	0	0	0
826534	826534	Gene_ID	A. thaliana	826534	A. thaliana	AT4G09500	UDP-Glycosyltransferase superfamily protein	GO:0042430 indole-containing compound metabolic process;GO:0016143 S-glycoside metabolic process;GO:0019757 glycosinolate metabolic process	0	0	0	1	0	0	0	0	0	0	0	0	0	0	0	0	0	0	0	0
832449	832449	Gene_ID	A. thaliana	832449	A. thaliana	AT5G23840	MD-2-related lipid recognition domain-containing protein	GO:0015918 sterol transport;GO:0015850 organic hydroxy compound transport;GO:0006869 lipid transport	0	0	0	0	0	0	0	0	0	0	0	0	0	0	0	0	0	0	0	0
842862	842862	Gene_ID	A. thaliana	842862	A. thaliana	AT1G65500	transmembrane protein	GO:0009409 response to cold;GO:0009651 response to salt stress;GO:0009266 response to temperature stimulus	0	0	0	0	0	0	0	0	1	0	0	0	0	0	0	0	0	0	0	0
816500	816500	Gene_ID	A. thaliana	816500	A. thaliana	OZF1	CCCH-type zinc finger family protein	GO:0051607 defense response to virus;GO:0140546 defense response to symbiont;GO:0009615 response to virus	0	0	0	0	1	0	0	0	0	0	0	0	0	0	0	0	0	0	0	0
836765	836765	Gene_ID	A. thaliana	836765	A. thaliana	AT5G66330	Leucine-rich repeat (LRR) family protein	GO:0007165 signal transduction;GO:0023052 signaling;GO:0007154 cell communication	0	0	0	0	0	0	0	0	0	0	0	0	0	0	0	0	0	0	0	0
816382	816382	Gene_ID	A. thaliana	816382	A. thaliana	AT2G18670	RING/U-box superfamily protein	GO:0071456 cellular response to hypoxia;GO:0036294 cellular response to decreased oxygen levels;GO:0071453 cellular response to oxygen levels	1	1	0	0	0	0	0	0	0	1	0	0	0	0	0	0	0	0	0	0
829631	829631	Gene_ID	A. thaliana	829631	A. thaliana	AT4G34790	SAUR-like auxin-responsive protein family	GO:0015995 chlorophyll biosynthetic process;GO:0006779 porphyrin-containing compound biosynthetic process;GO:0033014 tetrapyrrole biosynthetic process	0	0	0	0	0	0	0	0	0	0	0	0	0	1	0	0	0	0	0	0
826590	826590	Gene_ID	A. thaliana	826590	A. thaliana	GXM2	glucuronoxylan 4-O-methyltransferase-like protein (DUF579)	GO:0045492 xylan biosynthetic process;GO:0045491 xylan metabolic process;GO:0070592 cell wall polysaccharide biosynthetic process	0	0	0	0	0	0	0	0	0	0	0	1	0	0	0	1	0	0	0	0
837551	837551	Gene_ID	A. thaliana	837551	A. thaliana	AT1G10140	Uncharacterized conserved protein UCP031279	GO:0009404 toxin metabolic process;GO:0071456 cellular response to hypoxia;GO:0036294 cellular response to decreased oxygen levels	1	1	0	0	1	0	0	0	0	0	0	0	0	0	0	0	0	0	0	0
835913	835913	Gene_ID	A. thaliana	835913	A. thaliana	LRL3	LJRHL1-like 3	GO:0080147 root hair cell development;GO:0048764 trichoblast maturation;GO:0048765 root hair cell differentiation	0	0	0	1	0	0	0	0	0	0	0	0	0	0	0	0	0	0	0	0
819019	819019	Gene_ID	A. thaliana	819019	A. thaliana	AT2G44130	Galactose oxidase/kelch repeat superfamily protein	GO:2000762 regulation of phenylpropanoid metabolic process;GO:0043455 regulation of secondary metabolic process;GO:0031323 regulation of cellular metabolic process	0	0	0	0	0	0	0	0	0	0	0	0	0	0	0	0	0	0	0	0
825106	825106	Gene_ID	A. thaliana	825106	A. thaliana	AT3G59370	Vacuolar calcium-binding protein-like protein	GO:0008150 biological_process	0	0	0	0	0	0	0	0	0	0	0	0	0	0	0	0	0	0	0	0
10723075	10723075	Gene_ID	A. thaliana	10723075	A. thaliana	AT1G29025	Calcium-binding EF-hand family protein	GO:0090558 plant epidermis development;GO:0048364 root development;GO:0022622 root system development	0	0	0	1	0	0	0	0	0	0	0	0	0	0	0	0	0	0	0	0
837073	837073	Gene_ID	A. thaliana	837073	A. thaliana	AT1G05660	Pectin lyase-like superfamily protein	GO:0010015 root morphogenesis;GO:1905392 plant organ morphogenesis;GO:0005975 carbohydrate metabolic process	0	0	0	1	0	0	0	0	0	0	0	0	0	0	0	0	0	0	0	0
817454	817454	Gene_ID	A. thaliana	817454	A. thaliana	AT2G29060	GRAS family transcription factor	GO:0006355 regulation of transcription, DNA-templated;GO:1903506 regulation of nucleic acid-templated transcription;GO:2001141 regulation of RNA biosynthetic process	0	0	0	0	0	0	0	0	0	0	0	0	0	0	0	0	0	0	0	0
836001	836001	Gene_ID	A. thaliana	836001	A. thaliana	AT5G58840	Subtilase family protein	GO:0006508 proteolysis;GO:0019748 secondary metabolic process;GO:0009414 response to water deprivation	0	0	0	0	0	0	0	0	0	0	0	0	0	0	0	0	0	0	0	0
827983	827983	Gene_ID	A. thaliana	827983	A. thaliana	EXPA17	expansin A17	GO:0009828 plant-type cell wall loosening;GO:0010311 lateral root formation;GO:0009827 plant-type cell wall modification	0	0	0	1	0	0	0	0	0	0	0	0	0	0	0	1	0	0	0	0
831782	831782	Gene_ID	A. thaliana	831782	A. thaliana	SIS	E3 ubiquitin-protein ligase RLIM-like protein	GO:0009651 response to salt stress;GO:0006970 response to osmotic stress;GO:0009628 response to abiotic stimulus	0	0	0	0	0	0	0	0	1	0	0	0	0	0	0	0	0	0	0	0
835859	835859	Gene_ID	A. thaliana	835859	A. thaliana	XTH25	xyloglucan endotransglucosylase/hydrolase 25	GO:0010411 xyloglucan metabolic process;GO:0010410 hemicellulose metabolic process;GO:0010383 cell wall polysaccharide metabolic process	0	1	0	0	0	0	0	0	0	0	0	1	0	0	0	1	0	0	0	0
836776	836776	Gene_ID	A. thaliana	836776	A. thaliana	AT5G66440	tRNA-methyltransferase non-catalytic subunit trm6MTase subunit	GO:0009620 response to fungus;GO:0050793 regulation of developmental process;GO:0098542 defense response to other organism	0	0	0	0	0	0	0	0	0	0	0	0	0	0	0	0	0	0	0	0
824158	824158	Gene_ID	A. thaliana	824158	A. thaliana	AT3G49960	Peroxidase superfamily protein	GO:0006979 response to oxidative stress;GO:0006950 response to stress;GO:0050896 response to stimulus	0	0	0	0	1	0	0	0	0	0	0	0	0	0	0	0	0	0	0	0
831722	831722	Gene_ID	A. thaliana	831722	A. thaliana	LECRKA4.1	lectin receptor kinase a4.1	GO:0002221 pattern recognition receptor signaling pathway;GO:0002764 immune response-regulating signaling pathway;GO:0002229 defense response to oomycetes	0	0	0	0	0	0	1	0	0	0	0	0	0	0	0	0	0	0	0	0
840977	840977	Gene_ID	A. thaliana	840977	A. thaliana	FTM1	Plant stearoyl-acyl-carrier-protein desaturase family protein	GO:0071456 cellular response to hypoxia;GO:0036294 cellular response to decreased oxygen levels;GO:0006631 fatty acid metabolic process	1	0	0	0	0	0	0	0	0	0	0	0	0	0	0	0	0	0	0	0
816070	816070	Gene_ID	A. thaliana	816070	A. thaliana	AT2G15760	calmodulin-binding protein (DUF1645)	GO:0009867 jasmonic acid mediated signaling pathway;GO:0071395 cellular response to jasmonic acid stimulus;GO:0071398 cellular response to fatty acid	1	0	0	0	1	0	1	0	0	0	0	0	0	0	0	0	0	0	0	0
843325	843325	Gene_ID	A. thaliana	843325	A. thaliana	AT1G69890	actin cross-linking protein (DUF569)	GO:0071731 response to nitric oxide;GO:0071456 cellular response to hypoxia;GO:0036294 cellular response to decreased oxygen levels	1	0	0	0	0	0	0	0	0	0	0	0	0	0	0	0	0	0	0	0
829039	829039	Gene_ID	A. thaliana	829039	A. thaliana	RHS16	root hair specific 16	GO:0048764 trichoblast maturation;GO:0048765 root hair cell differentiation;GO:0048469 cell maturation	0	0	0	1	0	0	0	0	0	0	0	0	0	0	0	0	0	0	0	0
837072	837072	Gene_ID	A. thaliana	837072	A. thaliana	AT1G05650	Pectin lyase-like superfamily protein	GO:0005975 carbohydrate metabolic process;GO:0048364 root development;GO:0022622 root system development	0	0	0	0	0	0	0	0	0	0	0	0	0	0	0	0	0	0	0	0
831298	831298	Gene_ID	A. thaliana	831298	A. thaliana	AT5G14470	GHMP kinase family protein	GO:0008299 isoprenoid biosynthetic process;GO:0006720 isoprenoid metabolic process;GO:0009651 response to salt stress	0	0	0	0	0	0	0	0	1	0	0	0	0	0	0	0	0	0	0	0
821904	821904	Gene_ID	A. thaliana	821904	A. thaliana	MYB15	myb domain protein 15	GO:0009409 response to cold;GO:0009651 response to salt stress;GO:0009266 response to temperature stimulus	0	0	0	0	0	0	0	0	1	0	0	0	0	0	0	0	0	0	0	0
822289	822289	Gene_ID	A. thaliana	822289	A. thaliana	AT3G26760	NAD(P)-binding Rossmann-fold superfamily protein	GO:0048364 root development;GO:0022622 root system development;GO:0009888 tissue development	0	0	0	0	0	0	0	0	0	0	0	0	0	0	0	0	0	0	0	0
828802	828802	Gene_ID	A. thaliana	828802	A. thaliana	AT4G26950	senescence regulator (Protein of unknown function, DUF584)	GO:0048522 positive regulation of cellular process;GO:0048518 positive regulation of biological process;GO:0050794 regulation of cellular process	0	0	0	0	0	0	0	0	0	0	0	0	0	0	0	0	0	0	0	0
837121	837121	Gene_ID	A. thaliana	837121	A. thaliana	AT1G06120	Fatty acid desaturase family protein	GO:0006636 unsaturated fatty acid biosynthetic process;GO:0033559 unsaturated fatty acid metabolic process;GO:0006633 fatty acid biosynthetic process	0	0	0	1	0	0	0	0	0	0	0	0	0	0	0	0	0	0	0	0
828401	828401	Gene_ID	A. thaliana	828401	A. thaliana	TRM11	hypothetical protein	GO:0006082 organic acid metabolic process;GO:0044281 small molecule metabolic process;GO:0044237 cellular metabolic process	0	0	0	0	0	0	0	0	0	0	0	0	0	0	0	0	0	0	0	0
837477	837477	Gene_ID	A. thaliana	837477	A. thaliana	AT1G02020	nitroreductase family protein	GO:0008150 biological_process	0	0	0	0	0	0	0	0	0	0	0	0	0	0	0	0	0	0	0	0
838123	838123	Gene_ID	A. thaliana	838123	A. thaliana	AT1G15530	Concanavalin A-like lectin protein kinase family protein	GO:0002229 defense response to oomycetes;GO:0002239 response to oomycetes;GO:0006468 protein phosphorylation	0	0	0	0	0	0	0	0	0	0	0	0	0	0	0	0	0	0	0	0
821704	821704	Gene_ID	A. thaliana	821704	A. thaliana	DXPS1	1-deoxy-D-xylulose 5-phosphate synthase 1	GO:0052863 1-deoxy-D-xylulose 5-phosphate metabolic process;GO:0052865 1-deoxy-D-xylulose 5-phosphate biosynthetic process;GO:0016114 terpenoid biosynthetic process	0	0	0	0	0	0	0	0	0	0	0	0	0	0	0	0	0	0	0	0
832099	832099	Gene_ID	A. thaliana	832099	A. thaliana	RAP2.11	related to AP2 11	GO:0035865 cellular response to potassium ion;GO:0035864 response to potassium ion;GO:0071248 cellular response to metal ion	0	0	0	0	1	0	0	1	0	0	0	0	0	0	0	0	0	0	0	0
832691	832691	Gene_ID	A. thaliana	832691	A. thaliana	AT5G26220	ChaC-like family protein	GO:0010288 response to lead ion;GO:0006751 glutathione catabolic process;GO:0042219 cellular modified amino acid catabolic process	0	0	0	0	0	0	0	0	0	0	0	0	0	0	0	0	0	0	0	0
838735	838735	Gene_ID	A. thaliana	838735	A. thaliana	GLTP2	glycolipid transfer protein 2	GO:0035627 ceramide transport;GO:0120009 intermembrane lipid transfer;GO:0042886 amide transport	0	0	0	0	0	0	0	0	0	0	0	0	0	0	0	0	0	0	0	0
814649	814649	Gene_ID	A. thaliana	814649	A. thaliana	AT2G01210	Leucine-rich repeat protein kinase family protein	GO:0010069 zygote asymmetric cytokinesis in embryo sac;GO:0010070 zygote asymmetric cell division;GO:0008356 asymmetric cell division	0	0	0	0	0	0	0	0	0	0	0	0	0	0	0	0	0	0	0	0
6241144	6241144	Gene_ID	A. thaliana	6241144	A. thaliana	AT1G68238	transmembrane protein	GO:0008150 biological_process	0	0	0	0	0	0	0	0	0	0	0	0	0	0	0	0	0	0	0	0
834258	834258	Gene_ID	A. thaliana	834258	A. thaliana	AT5G42510	Disease resistance-responsive (dirigent-like protein) family protein	GO:0008150 biological_process	0	0	0	0	0	0	0	0	0	0	0	0	0	0	0	0	0	0	0	0
837526	837526	Gene_ID	A. thaliana	837526	A. thaliana	AT1G09932	Phosphoglycerate mutase family protein	GO:0009611 response to wounding;GO:0006950 response to stress;GO:0050896 response to stimulus	0	0	0	0	0	0	0	0	0	0	0	0	0	0	0	0	0	0	0	0
834993	834993	Gene_ID	A. thaliana	834993	A. thaliana	MYB111	myb domain protein 111	GO:1900386 positive regulation of flavonol biosynthetic process;GO:1900384 regulation of flavonol biosynthetic process;GO:0009963 positive regulation of flavonoid biosynthetic process	0	0	0	0	0	0	0	0	0	0	0	0	0	0	0	0	0	0	0	0
835026	835026	Gene_ID	A. thaliana	835026	A. thaliana	AT5G49640	hypothetical protein	GO:0008150 biological_process	0	0	0	0	0	0	0	0	0	0	0	0	0	0	0	0	0	0	0	0
820789	820789	Gene_ID	A. thaliana	820789	A. thaliana	NAC3	NAC domain containing protein 3	GO:0009867 jasmonic acid mediated signaling pathway;GO:0071395 cellular response to jasmonic acid stimulus;GO:0071398 cellular response to fatty acid	0	0	0	0	0	0	1	0	0	0	0	0	0	0	0	0	0	0	0	0
834265	834265	Gene_ID	A. thaliana	834265	A. thaliana	CYP705A12	cytochrome P450, family 705, subfamily A, polypeptide 12	GO:0006721 terpenoid metabolic process;GO:0006720 isoprenoid metabolic process;GO:0090558 plant epidermis development	0	0	0	1	0	0	0	0	0	0	0	0	0	0	0	0	0	0	0	0
819017	819017	Gene_ID	A. thaliana	819017	A. thaliana	MLO15	Seven transmembrane MLO family protein	GO:0006820 anion transport;GO:0006811 ion transport;GO:0071705 nitrogen compound transport	0	0	0	0	0	0	0	0	0	0	0	0	0	0	0	0	0	0	0	0
829876	829876	Gene_ID	A. thaliana	829876	A. thaliana	AT4G37220	Cold acclimation protein WCOR413 family	GO:0009750 response to fructose;GO:0009749 response to glucose;GO:0009746 response to hexose	0	0	0	0	0	0	0	0	0	0	0	0	0	0	0	0	0	0	0	1
828347	828347	Gene_ID	A. thaliana	828347	A. thaliana	AT4G22520	Bifunctional inhibitor/lipid-transfer protein/seed storage 2S albumin superfamily protein	GO:0008150 biological_process	0	0	0	0	0	0	0	0	0	0	0	0	0	0	0	0	0	0	0	0
839822	839822	Gene_ID	A. thaliana	839822	A. thaliana	AT1G29460	SAUR-like auxin-responsive protein family	GO:0009733 response to auxin;GO:0009642 response to light intensity;GO:0045893 positive regulation of transcription, DNA-templated	0	0	1	0	0	0	0	0	0	0	0	0	0	1	0	0	0	0	0	0
818271	818271	Gene_ID	A. thaliana	818271	A. thaliana	AT2G36970	UDP-Glycosyltransferase superfamily protein	GO:0009812 flavonoid metabolic process;GO:0009620 response to fungus;GO:0009416 response to light stimulus	0	0	0	0	0	0	0	0	0	0	0	0	0	0	0	0	0	0	0	0
830878	830878	Gene_ID	A. thaliana	830878	A. thaliana	FLC	K-box region and MADS-box transcription factor family protein	GO:0010048 vernalization response;GO:0010582 floral meristem determinacy;GO:0010022 meristem determinacy	0	0	0	0	0	0	0	0	0	0	0	0	0	0	0	0	0	0	0	0
816923	816923	Gene_ID	A. thaliana	816923	A. thaliana	AT2G23910	NAD(P)-binding Rossmann-fold superfamily protein		0	0	0	0	0	0	0	0	0	0	0	0	0	0	0	0	0	0	0	0
830426	830426	Gene_ID	A. thaliana	830426	A. thaliana	AT5G05430	RNA-binding protein	GO:1901463 regulation of tetrapyrrole biosynthetic process;GO:0090056 regulation of chlorophyll metabolic process;GO:1901401 regulation of tetrapyrrole metabolic process	0	0	0	0	0	0	0	0	0	0	0	0	0	0	0	0	0	0	0	0
821631	821631	Gene_ID	A. thaliana	821631	A. thaliana	UCNL	AGC (cAMP-dependent, cGMP-dependent and protein kinase C) kinase family protein	GO:0006468 protein phosphorylation;GO:0016310 phosphorylation;GO:0006796 phosphate-containing compound metabolic process	0	0	0	0	0	0	0	0	0	0	0	0	0	0	0	0	0	0	0	0
6240953	6240953	Gene_ID	A. thaliana	6240953	A. thaliana	AT4G16008	hypothetical protein	GO:0008150 biological_process	0	0	0	0	0	0	0	0	0	0	0	0	0	0	0	0	0	0	0	0
837119	837119	Gene_ID	A. thaliana	837119	A. thaliana	AT1G06100	Fatty acid desaturase family protein	GO:0006636 unsaturated fatty acid biosynthetic process;GO:0033559 unsaturated fatty acid metabolic process;GO:0006633 fatty acid biosynthetic process	0	0	0	0	0	0	0	0	0	0	0	0	0	0	0	0	0	0	0	0
828477	828477	Gene_ID	A. thaliana	828477	A. thaliana	AT4G23770	hypothetical protein	GO:0016570 histone modification;GO:0006464 cellular protein modification process;GO:0036211 protein modification process	0	0	0	0	0	0	0	0	0	0	0	0	0	0	0	0	0	0	0	0
822631	822631	Gene_ID	A. thaliana	822631	A. thaliana	AT3G29630	UDP-Glycosyltransferase superfamily protein	GO:0008150 biological_process	0	0	0	0	0	0	0	0	0	0	0	0	0	0	0	0	0	0	0	0
838399	838399	Gene_ID	A. thaliana	838399	A. thaliana	RABA6b	Rab GTPase-like A1I protein	GO:0006886 intracellular protein transport;GO:0015031 protein transport;GO:0045184 establishment of protein localization	0	0	0	0	0	0	0	0	0	0	0	0	0	0	0	0	0	0	0	0
834266	834266	Gene_ID	A. thaliana	834266	A. thaliana	CYP71A16	cytochrome P450, family 71, subfamily A, polypeptide 16	GO:0006722 triterpenoid metabolic process;GO:0006721 terpenoid metabolic process;GO:0006720 isoprenoid metabolic process	0	0	0	0	0	0	0	0	0	0	0	0	0	0	0	0	0	1	0	0
818817	818817	Gene_ID	A. thaliana	818817	A. thaliana	AT2G42170	Actin family protein	GO:0008150 biological_process	0	0	0	0	0	0	0	0	0	0	0	0	0	0	0	0	0	0	0	0
835857	835857	Gene_ID	A. thaliana	835857	A. thaliana	XTH12	xyloglucan endotransglucosylase/hydrolase 12	GO:0010411 xyloglucan metabolic process;GO:0010410 hemicellulose metabolic process;GO:0010383 cell wall polysaccharide metabolic process	0	0	0	0	0	0	0	0	0	0	0	1	0	0	0	0	0	0	0	0
822684	822684	Gene_ID	A. thaliana	822684	A. thaliana	RALFL27	ralf-like 27	GO:0019722 calcium-mediated signaling;GO:0019932 second-messenger-mediated signaling;GO:0007267 cell-cell signaling	0	0	0	0	0	0	0	0	0	0	0	0	0	0	0	0	0	0	0	0
816029	816029	Gene_ID	A. thaliana	816029	A. thaliana	FUT5	fucosyltransferase 5	GO:0036065 fucosylation;GO:0009969 xyloglucan biosynthetic process;GO:0010411 xyloglucan metabolic process	0	0	0	0	0	0	0	0	0	0	0	1	0	0	0	0	0	0	0	0
5007676	5007676	Gene_ID	A. thaliana	5007676	A. thaliana	AT1G10657	transmembrane protein	GO:0009956 radial pattern formation;GO:0003002 regionalization;GO:0033013 tetrapyrrole metabolic process	0	0	0	0	0	0	0	0	0	0	0	0	0	0	0	0	0	0	0	0
841805	841805	Gene_ID	A. thaliana	841805	A. thaliana	GSTU28	glutathione S-transferase TAU 28	GO:0009407 toxin catabolic process;GO:0006749 glutathione metabolic process;GO:0009404 toxin metabolic process	0	0	0	0	0	0	0	0	0	0	0	0	0	0	0	0	1	0	0	0
832499	832499	Gene_ID	A. thaliana	832499	A. thaliana	AT5G24313	transmembrane protein	GO:0008150 biological_process	0	0	0	0	0	0	0	0	0	0	0	0	0	0	0	0	0	0	0	0
831322	831322	Gene_ID	A. thaliana	831322	A. thaliana	AT5G14700	NAD(P)-binding Rossmann-fold superfamily protein	GO:0009867 jasmonic acid mediated signaling pathway;GO:0071395 cellular response to jasmonic acid stimulus;GO:0071398 cellular response to fatty acid	0	1	0	0	0	0	1	0	0	0	0	0	0	0	0	0	0	0	0	0
828614	828614	Gene_ID	A. thaliana	828614	A. thaliana	MC2	metacaspase 2	GO:0043069 negative regulation of programmed cell death;GO:0060548 negative regulation of cell death;GO:0043067 regulation of programmed cell death	0	0	0	0	0	0	0	0	0	0	0	0	0	0	0	0	0	0	0	0
5007772	5007772	Gene_ID	A. thaliana	5007772	A. thaliana	AT1G36622	transmembrane protein	GO:0009627 systemic acquired resistance;GO:0009404 toxin metabolic process;GO:0002682 regulation of immune system process	1	1	0	0	1	0	1	0	0	0	0	0	0	0	0	0	0	0	0	0
831728	831728	Gene_ID	A. thaliana	831728	A. thaliana	AT5G02950	Tudor/PWWP/MBT superfamily protein	GO:0098532 histone H3-K27 trimethylation;GO:0070734 histone H3-K27 methylation;GO:0034968 histone lysine methylation	0	0	0	0	0	0	0	0	0	0	1	0	0	0	0	0	0	0	0	0
842898	842898	Gene_ID	A. thaliana	842898	A. thaliana	AT1G65870	Disease resistance-responsive (dirigent-like protein) family protein	GO:0008150 biological_process	0	0	0	0	0	0	0	0	0	0	0	0	0	0	0	0	0	0	0	0
839828	839828	Gene_ID	A. thaliana	839828	A. thaliana	SAUR68	SAUR-like auxin-responsive protein family	GO:0044036 cell wall macromolecule metabolic process;GO:0044264 cellular polysaccharide metabolic process;GO:0009733 response to auxin	0	0	0	0	0	0	0	0	0	0	0	1	0	1	0	0	0	0	0	0
828700	828700	Gene_ID	A. thaliana	828700	A. thaliana	AT4G25940	ENTH/ANTH/VHS superfamily protein	GO:0048268 clathrin coat assembly;GO:0072583 clathrin-dependent endocytosis;GO:0006898 receptor-mediated endocytosis	0	0	0	0	0	0	0	0	0	0	0	0	0	0	0	0	0	0	0	0
825753	825753	Gene_ID	A. thaliana	825753	A. thaliana	RbcX1	Chaperonin-like RbcX protein	GO:0110102 ribulose bisphosphate carboxylase complex assembly;GO:0061077 chaperone-mediated protein folding;GO:0006457 protein folding	0	0	0	0	0	0	0	0	1	0	0	0	0	0	0	0	0	0	0	0
826917	826917	Gene_ID	A. thaliana	826917	A. thaliana	AT4G13030	P-loop containing nucleoside triphosphate hydrolases superfamily protein	GO:0009651 response to salt stress;GO:0006970 response to osmotic stress;GO:0009414 response to water deprivation	0	0	0	0	0	0	0	0	1	0	0	0	0	0	0	0	0	0	0	0
819299	819299	Gene_ID	A. thaliana	819299	A. thaliana	PPa3	pyrophosphorylase 3	GO:0048638 regulation of developmental growth;GO:1901657 glycosyl compound metabolic process;GO:0071695 anatomical structure maturation	0	0	0	1	0	0	0	0	0	0	0	0	0	0	0	0	0	0	0	0
3768692	3768692	Gene_ID	A. thaliana	3768692	A. thaliana	AT2G12462	sterile alpha motif (SAM) domain protein	GO:0048507 meristem development;GO:0009888 tissue development;GO:0043436 oxoacid metabolic process	0	0	0	0	0	0	0	0	0	0	0	0	0	0	0	0	0	0	0	0
829955	829955	Gene_ID	A. thaliana	829955	A. thaliana	ELI3-2	cinnamyl alcohol dehydrogenase 8	GO:0009809 lignin biosynthetic process;GO:0009626 plant-type hypersensitive response;GO:0034050 programmed cell death induced by symbiont	0	1	0	0	0	0	0	0	0	0	0	0	0	0	0	0	0	0	0	0
834007	834007	Gene_ID	A. thaliana	834007	A. thaliana	AT5G40100	Disease resistance protein (TIR-NBS-LRR class) family	GO:0007165 signal transduction;GO:0023052 signaling;GO:0006952 defense response	0	0	0	0	0	0	0	0	0	0	0	0	0	0	0	0	0	0	0	0
832595	832595	Gene_ID	A. thaliana	832595	A. thaliana	AT5G25240	stress induced protein	GO:0014070 response to organic cyclic compound;GO:0010033 response to organic substance;GO:0042221 response to chemical	0	0	0	0	0	0	0	0	0	0	0	0	0	0	0	0	0	0	0	0
818013	818013	Gene_ID	A. thaliana	818013	A. thaliana	CYP710A1	cytochrome P450, family 710, subfamily A, polypeptide 1	GO:0016126 sterol biosynthetic process;GO:0006694 steroid biosynthetic process;GO:0016125 sterol metabolic process	0	0	0	0	0	0	0	0	0	0	0	0	0	0	0	0	0	0	0	0
831095	831095	Gene_ID	A. thaliana	831095	A. thaliana	AT5G02580	argininosuccinate lyase	GO:0046148 pigment biosynthetic process;GO:1901617 organic hydroxy compound biosynthetic process;GO:0042440 pigment metabolic process	0	0	0	1	0	0	0	0	0	0	0	0	0	0	0	0	0	0	0	0
825471	825471	Gene_ID	A. thaliana	825471	A. thaliana	AT3G62960	Thioredoxin superfamily protein		0	0	0	0	0	0	0	0	0	0	0	0	0	0	0	0	0	0	0	0
819558	819558	Gene_ID	A. thaliana	819558	A. thaliana	MYR2	Homeodomain-like superfamily protein	GO:0006355 regulation of transcription, DNA-templated;GO:1903506 regulation of nucleic acid-templated transcription;GO:2001141 regulation of RNA biosynthetic process	0	0	0	0	0	0	0	0	0	0	0	0	0	0	0	0	0	0	0	0
817367	817367	Gene_ID	A. thaliana	817367	A. thaliana	ACA2	alpha carbonic anhydrase 2	GO:0010037 response to carbon dioxide;GO:0006730 one-carbon metabolic process;GO:0044281 small molecule metabolic process	0	0	0	0	0	0	0	0	0	0	0	0	0	0	0	0	0	0	0	0
824681	824681	Gene_ID	A. thaliana	824681	A. thaliana	EXO70H1	exocyst subunit exo70 family protein H1	GO:1900426 positive regulation of defense response to bacterium;GO:0006887 exocytosis;GO:1900424 regulation of defense response to bacterium	0	1	0	0	0	0	0	0	0	0	0	0	0	0	0	0	0	0	0	0
830592	830592	Gene_ID	A. thaliana	830592	A. thaliana	ST2A	sulfotransferase 2A	GO:0051923 sulfation;GO:0009694 jasmonic acid metabolic process;GO:0006790 sulfur compound metabolic process	0	0	0	0	0	0	1	0	0	0	0	0	0	0	0	0	0	0	0	0
7922355	7922355	Gene_ID	A. thaliana	7922355	A. thaliana	AT4G18422	transmembrane protein	GO:0009637 response to blue light;GO:0009651 response to salt stress;GO:0006970 response to osmotic stress	0	0	0	0	0	0	0	0	1	0	1	0	0	0	0	0	0	0	0	0
814658	814658	Gene_ID	A. thaliana	814658	A. thaliana	AT2G01300	mediator of RNA polymerase II transcription subunit	GO:0009751 response to salicylic acid;GO:0009753 response to jasmonic acid;GO:0070542 response to fatty acid	0	1	0	0	0	0	1	0	0	0	0	0	0	0	0	0	0	0	0	0
819413	819413	Gene_ID	A. thaliana	819413	A. thaliana	RKF3	receptor-like kinase in in flowers 3	GO:0009873 ethylene-activated signaling pathway;GO:0071369 cellular response to ethylene stimulus;GO:0000160 phosphorelay signal transduction system	0	1	0	0	0	0	1	1	0	0	0	0	0	0	0	0	0	0	0	0
825220	825220	Gene_ID	A. thaliana	825220	A. thaliana	AT3G60490	Integrase-type DNA-binding superfamily protein	GO:0009867 jasmonic acid mediated signaling pathway;GO:0071395 cellular response to jasmonic acid stimulus;GO:0071398 cellular response to fatty acid	0	0	0	0	0	0	1	0	0	0	0	0	0	0	0	0	0	0	0	0
818277	818277	Gene_ID	A. thaliana	818277	A. thaliana	TRFL8	TRF-like 8	GO:0009753 response to jasmonic acid;GO:0070542 response to fatty acid;GO:0009611 response to wounding	0	0	0	0	0	0	1	0	0	0	0	0	0	0	0	0	0	0	0	0
836882	836882	Gene_ID	A. thaliana	836882	A. thaliana	AT5G67460	O-Glycosyl hydrolases family 17 protein	GO:1903046 meiotic cell cycle process;GO:0051321 meiotic cell cycle;GO:0051301 cell division	0	0	0	0	0	0	0	0	0	0	0	0	0	0	0	0	0	0	0	0
836197	836197	Gene_ID	A. thaliana	836197	A. thaliana	AT5G60760	P-loop containing nucleoside triphosphate hydrolases superfamily protein	GO:0010264 myo-inositol hexakisphosphate biosynthetic process;GO:0033517 myo-inositol hexakisphosphate metabolic process;GO:0032958 inositol phosphate biosynthetic process	0	0	0	0	0	0	0	0	0	0	0	0	0	0	0	0	0	0	0	0
838708	838708	Gene_ID	A. thaliana	838708	A. thaliana	IGMT2	O-methyltransferase family protein	GO:0042343 indole glucosinolate metabolic process;GO:1990110 callus formation;GO:0042060 wound healing	0	0	0	0	0	0	0	0	0	0	0	0	0	0	0	0	0	0	0	0
829259	829259	Gene_ID	A. thaliana	829259	A. thaliana	AT4G31320	SAUR-like auxin-responsive protein family	GO:0009733 response to auxin;GO:0009725 response to hormone;GO:0009719 response to endogenous stimulus	0	0	0	0	0	0	0	0	0	0	0	0	0	1	0	0	0	0	0	0
828314	828314	Gene_ID	A. thaliana	828314	A. thaliana	AT4G22214	Defensin-like (DEFL) family protein	GO:0008150 biological_process	0	0	0	0	0	0	0	0	0	0	0	0	0	0	0	0	0	0	0	0
831863	831863	Gene_ID	A. thaliana	831863	A. thaliana	AT5G03350	Legume lectin family protein	GO:0009627 systemic acquired resistance;GO:0071446 cellular response to salicylic acid stimulus;GO:0071407 cellular response to organic cyclic compound	0	1	0	0	0	0	0	0	0	0	0	0	0	0	0	0	0	0	0	0
825431	825431	Gene_ID	A. thaliana	825431	A. thaliana	AT3G62570	Tetratricopeptide repeat (TPR)-like superfamily protein	GO:0010200 response to chitin;GO:0002376 immune system process;GO:0090558 plant epidermis development	0	1	0	1	0	0	0	0	0	0	0	0	0	0	0	0	0	0	0	0
824244	824244	Gene_ID	A. thaliana	824244	A. thaliana	AT3G50800	hypothetical protein	GO:0010200 response to chitin;GO:0045893 positive regulation of transcription, DNA-templated;GO:1902680 positive regulation of RNA biosynthetic process	0	1	0	0	0	0	0	0	0	0	0	0	0	0	0	0	0	0	0	0
838896	838896	Gene_ID	A. thaliana	838896	A. thaliana	AT1G22890	transmembrane protein	GO:0009409 response to cold;GO:0009651 response to salt stress;GO:0009266 response to temperature stimulus	0	0	0	0	0	0	0	0	1	0	0	0	0	0	0	0	0	0	0	0
836602	836602	Gene_ID	A. thaliana	836602	A. thaliana	WRKY51	WRKY DNA-binding protein 51	GO:0009867 jasmonic acid mediated signaling pathway;GO:0071395 cellular response to jasmonic acid stimulus;GO:0071398 cellular response to fatty acid	0	1	0	0	0	0	1	0	0	0	0	0	0	0	0	0	0	0	0	0
834987	834987	Gene_ID	A. thaliana	834987	A. thaliana	SHV2	COBRA-like extracellular glycosyl-phosphatidyl inositol-anchored protein family	GO:0010215 cellulose microfibril organization;GO:0070726 cell wall assembly;GO:0071668 plant-type cell wall assembly	0	0	0	1	0	0	0	0	0	0	0	1	0	0	0	1	0	0	0	0
830051	830051	Gene_ID	A. thaliana	830051	A. thaliana	BBX19	B-box type zinc finger family protein	GO:0010100 negative regulation of photomorphogenesis;GO:0010099 regulation of photomorphogenesis;GO:2000030 regulation of response to red or far red light	0	0	0	0	0	1	0	0	0	0	0	0	0	0	0	0	0	0	1	0
836287	836287	Gene_ID	A. thaliana	836287	A. thaliana	CYCP4;2	CYCLIN P4;2	GO:0000079 regulation of cyclin-dependent protein serine/threonine kinase activity;GO:1904029 regulation of cyclin-dependent protein kinase activity;GO:0071900 regulation of protein serine/threonine kinase activity	0	0	0	1	0	0	0	0	0	0	0	0	0	0	0	0	0	0	0	0
837596	837596	Gene_ID	A. thaliana	837596	A. thaliana	XTH33	xyloglucan:xyloglucosyl transferase 33	GO:0009831 plant-type cell wall modification involved in multidimensional cell growth;GO:0042547 cell wall modification involved in multidimensional cell growth;GO:0009825 multidimensional cell growth	0	0	0	1	0	0	0	0	0	0	0	1	0	0	0	1	0	0	0	0
822093	822093	Gene_ID	A. thaliana	822093	A. thaliana	RLP42	receptor like protein 42	GO:1902288 regulation of defense response to oomycetes;GO:0002238 response to molecule of fungal origin;GO:1900150 regulation of defense response to fungus	0	1	0	0	0	0	0	0	0	0	0	0	0	0	0	0	0	0	0	0
835256	835256	Gene_ID	A. thaliana	835256	A. thaliana	GA20OX2	gibberellin 20 oxidase 2	GO:0009686 gibberellin biosynthetic process;GO:0009685 gibberellin metabolic process;GO:0016102 diterpenoid biosynthetic process	0	0	0	1	0	1	0	0	0	0	0	0	0	0	0	0	0	0	0	0
830711	830711	Gene_ID	A. thaliana	830711	A. thaliana	SOB5	suppressor of phytochrome b 5	GO:0009690 cytokinin metabolic process;GO:0034754 cellular hormone metabolic process;GO:0009736 cytokinin-activated signaling pathway	0	0	0	0	0	0	0	0	0	0	0	0	0	0	1	0	0	0	0	0
842256	842256	Gene_ID	A. thaliana	842256	A. thaliana	AT1G59660	Nucleoporin autopeptidase	GO:0000973 post-transcriptional tethering of RNA polymerase II gene DNA at nuclear periphery;GO:0000972 transcription-dependent tethering of RNA polymerase II gene DNA at nuclear periphery;GO:0006405 RNA export from nucleus	1	0	0	0	0	0	0	0	0	0	0	0	0	0	0	0	0	0	0	0
824055	824055	Gene_ID	A. thaliana	824055	A. thaliana	AT3G48940	Remorin family protein	GO:0008150 biological_process	0	0	0	0	0	0	0	0	0	0	0	0	0	0	0	0	0	0	0	0
818762	818762	Gene_ID	A. thaliana	818762	A. thaliana	AT2G41640	Glycosyltransferase family 61 protein	GO:0009873 ethylene-activated signaling pathway;GO:0071369 cellular response to ethylene stimulus;GO:0000160 phosphorelay signal transduction system	0	1	0	0	1	0	0	1	1	0	0	0	0	0	0	0	0	0	0	0
839603	839603	Gene_ID	A. thaliana	839603	A. thaliana	GSTU14	glutathione S-transferase tau 14	GO:0009407 toxin catabolic process;GO:0006749 glutathione metabolic process;GO:0009404 toxin metabolic process	0	0	0	0	0	0	0	0	0	0	0	0	0	0	0	0	1	0	0	0
837224	837224	Gene_ID	A. thaliana	837224	A. thaliana	AT1G07135	glycine-rich protein	GO:0071369 cellular response to ethylene stimulus;GO:0010565 regulation of cellular ketone metabolic process;GO:0062012 regulation of small molecule metabolic process	1	1	0	0	1	0	0	1	0	0	0	0	0	1	0	0	0	0	0	0
837060	837060	Gene_ID	A. thaliana	837060	A. thaliana	AT1G01450	Protein kinase superfamily protein	GO:0006468 protein phosphorylation;GO:0016310 phosphorylation;GO:0006796 phosphate-containing compound metabolic process	0	0	0	0	0	0	0	0	0	0	0	0	0	0	0	0	0	0	0	0
819112	819112	Gene_ID	A. thaliana	819112	A. thaliana	GATA2	GATA transcription factor 2	GO:0045893 positive regulation of transcription, DNA-templated;GO:1902680 positive regulation of RNA biosynthetic process;GO:1903508 positive regulation of nucleic acid-templated transcription	0	0	0	0	0	0	0	0	0	0	0	0	0	0	0	0	0	0	0	0
827350	827350	Gene_ID	A. thaliana	827350	A. thaliana	RGF6	root meristem growth factor	GO:0009786 regulation of asymmetric cell division;GO:2000023 regulation of lateral root development;GO:0008284 positive regulation of cell population proliferation	0	0	0	1	0	0	0	0	0	0	0	0	0	1	1	0	0	0	0	0
828504	828504	Gene_ID	A. thaliana	828504	A. thaliana	TRE1	trehalase 1	GO:0005993 trehalose catabolic process;GO:0046352 disaccharide catabolic process;GO:0009313 oligosaccharide catabolic process	0	0	0	0	0	0	0	0	0	0	0	1	1	0	0	0	0	0	0	0
833660	833660	Gene_ID	A. thaliana	833660	A. thaliana	AT5G36920	transmembrane protein	GO:0009617 response to bacterium;GO:0098542 defense response to other organism;GO:0043207 response to external biotic stimulus	0	0	0	0	0	0	0	0	0	0	0	0	0	0	0	0	0	0	0	0
832701	832701	Gene_ID	A. thaliana	832701	A. thaliana	AT5G26320	TRAF-like family protein	GO:0008150 biological_process	0	0	0	0	0	0	0	0	0	0	0	0	0	0	0	0	0	0	0	0
28717345	28717345	Gene_ID	A. thaliana	28717345	A. thaliana	AT1G52245	dynein light chain LC6, flagellar outer arm-like protein	GO:0007017 microtubule-based process;GO:0009642 response to light intensity;GO:0071669 plant-type cell wall organization or biogenesis	0	0	1	0	0	0	0	0	0	0	0	0	0	0	0	1	0	0	0	0
821845	821845	Gene_ID	A. thaliana	821845	A. thaliana	HMT3	homocysteine S-methyltransferase 3	GO:0033477 S-methylmethionine metabolic process;GO:0033528 S-methylmethionine cycle;GO:0009086 methionine biosynthetic process	0	0	0	0	0	0	1	0	0	0	0	0	0	0	0	0	0	0	0	0
836849	836849	Gene_ID	A. thaliana	836849	A. thaliana	AT5G67140	F-box/RNI-like superfamily protein	GO:0031146 SCF-dependent proteasomal ubiquitin-dependent protein catabolic process;GO:0043161 proteasome-mediated ubiquitin-dependent protein catabolic process;GO:0010498 proteasomal protein catabolic process	0	0	0	0	0	0	0	0	0	0	0	0	0	0	0	0	0	0	0	0
832241	832241	Gene_ID	A. thaliana	832241	A. thaliana	AGO9	Argonaute family protein	GO:1904159 megasporocyte differentiation;GO:0010528 regulation of transposition;GO:0010529 negative regulation of transposition	0	0	0	0	0	0	0	0	0	0	0	0	0	0	0	0	0	0	0	0
821111	821111	Gene_ID	A. thaliana	821111	A. thaliana	SAUR26	SAUR-like auxin-responsive protein family	GO:0010817 regulation of hormone levels;GO:0009733 response to auxin;GO:0065008 regulation of biological quality	0	0	0	0	0	0	0	0	0	0	0	0	0	1	1	0	0	0	0	0
839337	839337	Gene_ID	A. thaliana	839337	A. thaliana	ASG4	Homeodomain-like superfamily protein	GO:0009640 photomorphogenesis;GO:0071482 cellular response to light stimulus;GO:0009637 response to blue light	0	0	0	0	0	1	0	0	0	0	1	0	0	0	0	0	0	0	0	0
836447	836447	Gene_ID	A. thaliana	836447	A. thaliana	AT5G63270	RPM1-interacting protein 4 (RIN4) family protein	GO:0090558 plant epidermis development;GO:0009888 tissue development;GO:0048856 anatomical structure development	0	0	0	1	0	0	0	0	0	0	0	0	0	0	0	0	0	0	0	0
28720123	28720123	Gene_ID	A. thaliana	28720123	A. thaliana	AT4G12495	transmembrane protein	GO:0008150 biological_process	0	0	0	0	0	0	0	0	0	0	0	0	0	0	0	0	0	0	0	0
820400	820400	Gene_ID	A. thaliana	820400	A. thaliana	AT3G01175	transmembrane protein	GO:0010243 response to organonitrogen compound;GO:1901698 response to nitrogen compound;GO:0042742 defense response to bacterium	0	1	0	0	0	0	0	0	0	0	0	0	0	0	0	0	0	0	0	0
838361	838361	Gene_ID	A. thaliana	838361	A. thaliana	AT1G17830	hypothetical protein (DUF789)	GO:0046148 pigment biosynthetic process;GO:0042440 pigment metabolic process;GO:0042546 cell wall biogenesis	0	1	0	0	0	0	1	0	0	0	0	1	0	0	0	0	0	0	0	0
825192	825192	Gene_ID	A. thaliana	825192	A. thaliana	ATL4	TOXICOS EN LEVADURA 4	GO:0016567 protein ubiquitination;GO:0032446 protein modification by small protein conjugation;GO:0070647 protein modification by small protein conjugation or removal	0	0	0	0	0	0	0	0	0	0	0	0	0	0	0	0	0	0	0	0
829700	829700	Gene_ID	A. thaliana	829700	A. thaliana	RHA3B	RING-H2 finger A3B	GO:0016567 protein ubiquitination;GO:0032446 protein modification by small protein conjugation;GO:0070647 protein modification by small protein conjugation or removal	0	0	0	0	0	0	0	0	0	0	0	0	0	0	0	0	0	0	0	0
842605	842605	Gene_ID	A. thaliana	842605	A. thaliana	NRPD1A	nuclear RNA polymerase D1A	GO:0010495 siRNA-mediated long-distance post-transcriptional gene silencing;GO:0090625 siRNA-mediated gene silencing by mRNA destabilization;GO:0140766 siRNA-mediated gene silencing	0	0	0	0	0	0	0	0	0	0	0	0	0	0	0	0	0	0	0	0
819937	819937	Gene_ID	A. thaliana	819937	A. thaliana	AGD11	ARF-GAP domain 11		0	0	0	0	0	0	0	0	0	0	0	0	0	0	0	0	0	0	0	0
832367	832367	Gene_ID	A. thaliana	832367	A. thaliana	TET12	tetraspanin12	GO:0009734 auxin-activated signaling pathway;GO:0071365 cellular response to auxin stimulus;GO:0009733 response to auxin	0	0	0	1	0	0	0	0	0	0	0	0	0	1	0	0	0	0	0	0
824176	824176	Gene_ID	A. thaliana	824176	A. thaliana	AT3G50140	transmembrane protein, putative (DUF247)	GO:0006790 sulfur compound metabolic process;GO:1901135 carbohydrate derivative metabolic process;GO:0009620 response to fungus	0	0	0	0	0	0	0	0	0	0	0	0	0	0	0	0	0	0	0	0
834244	834244	Gene_ID	A. thaliana	834244	A. thaliana	CML37	calmodulin like 37	GO:0010193 response to ozone;GO:0000302 response to reactive oxygen species;GO:0071456 cellular response to hypoxia	1	0	0	0	1	0	0	0	0	0	0	0	0	0	0	0	0	0	0	0
824792	824792	Gene_ID	A. thaliana	824792	A. thaliana	AT3G56260	hypothetical protein	GO:0006633 fatty acid biosynthetic process;GO:0006631 fatty acid metabolic process;GO:0072330 monocarboxylic acid biosynthetic process	0	0	0	0	0	0	0	0	0	0	0	0	0	0	0	0	0	0	0	0
818140	818140	Gene_ID	A. thaliana	818140	A. thaliana	PGSIP7	Nucleotide-diphospho-sugar transferases superfamily protein	GO:0009863 salicylic acid mediated signaling pathway;GO:0071446 cellular response to salicylic acid stimulus;GO:0006486 protein glycosylation	0	1	0	0	1	0	1	0	0	0	0	0	0	0	0	0	0	0	0	0
843537	843537	Gene_ID	A. thaliana	843537	A. thaliana	AT1G72060	serine-type endopeptidase inhibitor	GO:0006979 response to oxidative stress;GO:0006950 response to stress;GO:0050896 response to stimulus	0	0	0	0	1	0	0	0	0	0	0	0	0	0	0	0	0	0	0	0
837484	837484	Gene_ID	A. thaliana	837484	A. thaliana	AT1G09575	calcium uniporter-like protein (DUF607)	GO:0006851 mitochondrial calcium ion transmembrane transport;GO:0036444 calcium import into the mitochondrion;GO:0051560 mitochondrial calcium ion homeostasis	0	0	0	0	0	0	0	0	0	0	0	0	0	0	0	0	0	0	0	0
829006	829006	Gene_ID	A. thaliana	829006	A. thaliana	XTH26	xyloglucan endotransglucosylase/hydrolase 26	GO:0010411 xyloglucan metabolic process;GO:0010410 hemicellulose metabolic process;GO:0010383 cell wall polysaccharide metabolic process	0	0	0	1	0	0	0	0	0	0	0	1	0	0	0	0	0	0	0	0
836394	836394	Gene_ID	A. thaliana	836394	A. thaliana	AT5G62730	Major facilitator superfamily protein	GO:0055085 transmembrane transport;GO:0006810 transport;GO:0051234 establishment of localization	0	0	0	0	0	0	0	0	0	0	0	0	0	0	0	0	0	0	0	0
830290	830290	Gene_ID	A. thaliana	830290	A. thaliana	AT5G04120	Phosphoglycerate mutase family protein	GO:0070178 D-serine metabolic process;GO:0046437 D-amino acid biosynthetic process;GO:0070179 D-serine biosynthetic process	0	0	0	0	0	0	0	0	0	0	0	0	0	0	0	0	0	0	0	0
824677	824677	Gene_ID	A. thaliana	824677	A. thaliana	ABCG18	ABC-2 type transporter family protein	GO:0055085 transmembrane transport;GO:0043436 oxoacid metabolic process;GO:0009416 response to light stimulus	0	0	0	0	0	0	0	0	0	0	0	0	0	0	0	0	0	0	0	0
821109	821109	Gene_ID	A. thaliana	821109	A. thaliana	AT3G01960	hypothetical protein	GO:0008150 biological_process	0	0	0	0	0	0	0	0	0	0	0	0	0	0	0	0	0	0	0	0
820331	820331	Gene_ID	A. thaliana	820331	A. thaliana	AT3G11580	AP2/B3-like transcriptional factor family protein	GO:0080113 regulation of seed growth;GO:0016143 S-glycoside metabolic process;GO:0019757 glycosinolate metabolic process	0	0	0	0	0	0	0	0	0	0	0	0	0	0	0	0	0	0	0	0
838731	838731	Gene_ID	A. thaliana	838731	A. thaliana	AT1G21326	VQ motif-containing protein	GO:0010200 response to chitin;GO:0002376 immune system process;GO:0010243 response to organonitrogen compound	0	1	0	0	0	0	0	0	0	0	0	0	0	0	0	0	0	0	0	0
823902	823902	Gene_ID	A. thaliana	823902	A. thaliana	AT3G47480	Calcium-binding EF-hand family protein	GO:0008150 biological_process	0	0	0	0	0	0	0	0	0	0	0	0	0	0	0	0	0	0	0	0
832592	832592	Gene_ID	A. thaliana	832592	A. thaliana	AT5G25210	hypothetical protein	GO:0065003 protein-containing complex assembly;GO:0043933 protein-containing complex organization;GO:0009266 response to temperature stimulus	0	0	0	0	0	0	0	0	0	0	0	0	0	0	0	0	0	0	0	0
828879	828879	Gene_ID	A. thaliana	828879	A. thaliana	AT4G27657	hypothetical protein	GO:0009873 ethylene-activated signaling pathway;GO:0010628 positive regulation of gene expression;GO:0071369 cellular response to ethylene stimulus	1	1	0	0	1	1	0	1	1	0	0	0	0	0	0	0	0	0	0	0
816862	816862	Gene_ID	A. thaliana	816862	A. thaliana	AT2G23300	Leucine-rich repeat protein kinase family protein	GO:0010073 meristem maintenance;GO:0048507 meristem development;GO:0006468 protein phosphorylation	0	0	0	0	0	0	0	0	0	0	0	0	0	0	0	0	0	0	0	0
844177	844177	Gene_ID	A. thaliana	844177	A. thaliana	AT1G78410	VQ motif-containing protein	GO:0006979 response to oxidative stress;GO:0006950 response to stress;GO:0050896 response to stimulus	0	0	0	0	1	0	0	0	0	0	0	0	0	0	0	0	0	0	0	0
833733	833733	Gene_ID	A. thaliana	833733	A. thaliana	AT5G37550	hypothetical protein	GO:0010200 response to chitin;GO:0010243 response to organonitrogen compound;GO:1901698 response to nitrogen compound	0	1	0	0	0	0	0	0	0	0	0	0	0	0	0	0	0	0	0	0
831012	831012	Gene_ID	A. thaliana	831012	A. thaliana	AT5G11410	Protein kinase superfamily protein	GO:0140301 pollen-stigma interaction;GO:0002757 immune response-activating signal transduction;GO:1900426 positive regulation of defense response to bacterium	0	1	0	0	0	0	0	0	0	0	0	0	0	0	0	0	0	0	0	0
837076	837076	Gene_ID	A. thaliana	837076	A. thaliana	BT3	BTB and TAZ domain protein 3	GO:0042542 response to hydrogen peroxide;GO:0009553 embryo sac development;GO:0000302 response to reactive oxygen species	0	1	0	0	1	0	0	1	1	0	0	0	0	0	0	0	0	0	0	0
828037	828037	Gene_ID	A. thaliana	828037	A. thaliana	ADF8	actin depolymerizing factor 8	GO:0030042 actin filament depolymerization;GO:0008154 actin polymerization or depolymerization;GO:0051261 protein depolymerization	0	0	0	0	0	0	0	0	0	0	0	0	0	0	0	0	0	0	0	0
842651	842651	Gene_ID	A. thaliana	842651	A. thaliana	RHS8	root hair specific 8	GO:0048767 root hair elongation;GO:0080147 root hair cell development;GO:0048764 trichoblast maturation	0	0	0	1	0	0	0	0	0	0	0	1	0	0	0	0	0	0	0	0
820737	820737	Gene_ID	A. thaliana	820737	A. thaliana	AT3G02620	Plant stearoyl-acyl-carrier-protein desaturase family protein	GO:0006631 fatty acid metabolic process;GO:0032787 monocarboxylic acid metabolic process;GO:0044255 cellular lipid metabolic process	0	0	0	0	0	0	0	0	0	0	0	0	0	0	0	0	0	0	0	0
820883	820883	Gene_ID	A. thaliana	820883	A. thaliana	AHP4	HPT phosphotransmitter 4	GO:0080036 regulation of cytokinin-activated signaling pathway;GO:0009736 cytokinin-activated signaling pathway;GO:0071368 cellular response to cytokinin stimulus	0	0	0	0	0	0	0	1	0	0	0	0	0	1	0	0	0	0	0	0
818278	818278	Gene_ID	A. thaliana	818278	A. thaliana	AT2G37030	SAUR-like auxin-responsive protein family	GO:0009733 response to auxin;GO:0032870 cellular response to hormone stimulus;GO:0071495 cellular response to endogenous stimulus	0	0	0	0	0	0	0	0	0	0	0	0	0	1	0	0	0	0	0	0
835040	835040	Gene_ID	A. thaliana	835040	A. thaliana	AT5G49770	Leucine-rich repeat protein kinase family protein	GO:0010015 root morphogenesis;GO:1905392 plant organ morphogenesis;GO:0006468 protein phosphorylation	0	0	0	1	0	0	0	0	0	0	0	0	0	0	0	0	0	0	0	0
830806	830806	Gene_ID	A. thaliana	830806	A. thaliana	DIC3	dicarboxylate carrier 3	GO:0015709 thiosulfate transport;GO:0071422 succinate transmembrane transport;GO:0015744 succinate transport	0	0	0	0	0	0	0	0	0	0	0	0	0	0	0	0	0	0	0	0
835535	835535	Gene_ID	A. thaliana	835535	A. thaliana	BBX29	B-box type zinc finger family protein	GO:0071456 cellular response to hypoxia;GO:0036294 cellular response to decreased oxygen levels;GO:0071453 cellular response to oxygen levels	1	0	0	0	0	0	0	0	0	0	0	0	0	0	0	0	0	0	0	0
842498	842498	Gene_ID	A. thaliana	842498	A. thaliana	AT1G62030	Cysteine/Histidine-rich C1 domain family protein	GO:0008150 biological_process	0	0	0	0	0	0	0	0	0	0	0	0	0	0	0	0	0	0	0	0
825041	825041	Gene_ID	A. thaliana	825041	A. thaliana	AT3G58720	RING/U-box superfamily protein		0	0	0	0	0	0	0	0	0	0	0	0	0	0	0	0	0	0	0	0
3767664	3767664	Gene_ID	A. thaliana	3767664	A. thaliana	PERK9	Protein kinase superfamily protein	GO:0009404 toxin metabolic process;GO:0002682 regulation of immune system process;GO:0071456 cellular response to hypoxia	1	1	0	0	0	0	1	0	0	0	0	0	0	0	0	0	0	0	0	0
836807	836807	Gene_ID	A. thaliana	836807	A. thaliana	AT5G66740	spindle assembly abnormal protein (DUF620)	GO:0048638 regulation of developmental growth;GO:0040008 regulation of growth;GO:0051239 regulation of multicellular organismal process	0	0	0	0	0	0	0	0	0	0	0	0	0	0	0	0	0	0	0	0
824750	824750	Gene_ID	A. thaliana	824750	A. thaliana	AT3G55840	Hs1pro-1 protein	GO:0019441 tryptophan catabolic process to kynurenine;GO:0070189 kynurenine metabolic process;GO:0006569 tryptophan catabolic process	0	1	0	0	0	0	0	0	1	0	0	0	0	0	0	0	0	0	0	0
835308	835308	Gene_ID	A. thaliana	835308	A. thaliana	CYP96A4	cytochrome P450, family 96, subfamily A, polypeptide 4	GO:0010035 response to inorganic substance;GO:0042221 response to chemical;GO:0050896 response to stimulus	0	0	0	0	0	0	0	0	0	0	0	0	0	0	0	0	0	0	0	0
818627	818627	Gene_ID	A. thaliana	818627	A. thaliana	DREB2C	Integrase-type DNA-binding superfamily protein	GO:0010286 heat acclimation;GO:0009408 response to heat;GO:0045893 positive regulation of transcription, DNA-templated	0	0	0	0	0	0	0	0	0	0	0	0	0	0	0	0	0	0	0	0
839269	839269	Gene_ID	A. thaliana	839269	A. thaliana	AT1G02620	Ras-related small GTP-binding family protein	GO:0006631 fatty acid metabolic process;GO:0006886 intracellular protein transport;GO:0015031 protein transport	0	0	0	0	0	0	0	0	0	0	0	0	0	0	0	0	0	0	0	0
822170	822170	Gene_ID	A. thaliana	822170	A. thaliana	AT3G25790	myb-like transcription factor family protein	GO:0090548 response to nitrate starvation;GO:0016036 cellular response to phosphate starvation;GO:0009267 cellular response to starvation	0	0	0	0	0	0	0	0	0	1	0	0	0	0	0	0	0	0	0	0
841430	841430	Gene_ID	A. thaliana	841430	A. thaliana	AT1G50060	CAP (Cysteine-rich secretory proteins, Antigen 5, and Pathogenesis-related 1 protein) superfamily protein	GO:0008150 biological_process	0	0	0	0	0	0	0	0	0	0	0	0	0	1	0	0	0	0	0	0
818490	818490	Gene_ID	A. thaliana	818490	A. thaliana	AT2G39040	Peroxidase superfamily protein	GO:0006979 response to oxidative stress;GO:0006950 response to stress;GO:0050896 response to stimulus	0	0	0	0	1	0	0	0	0	0	0	0	0	0	0	0	0	0	0	0
835382	835382	Gene_ID	A. thaliana	835382	A. thaliana	AT5G53030	hypothetical protein	GO:0009414 response to water deprivation;GO:0009737 response to abscisic acid;GO:0009415 response to water	0	0	0	0	0	0	0	0	0	0	0	0	0	0	0	0	0	0	0	0
843581	843581	Gene_ID	A. thaliana	843581	A. thaliana	AT1G72490	hypothetical protein	GO:0080181 lateral root branching;GO:0001763 morphogenesis of a branching structure;GO:0010102 lateral root morphogenesis	0	0	0	1	0	0	0	0	0	0	0	0	0	0	0	0	0	0	0	0
839908	839908	Gene_ID	A. thaliana	839908	A. thaliana	AT1G30280	Chaperone DnaJ-domain superfamily protein	GO:0072318 clathrin coat disassembly;GO:0072319 vesicle uncoating;GO:0051261 protein depolymerization	0	0	0	0	0	0	0	0	0	0	0	0	0	0	0	0	0	0	0	0
818991	818991	Gene_ID	A. thaliana	818991	A. thaliana	AT2G43870	Pectin lyase-like superfamily protein	GO:0005975 carbohydrate metabolic process;GO:0009737 response to abscisic acid;GO:0097305 response to alcohol	0	0	0	0	0	0	0	0	0	0	0	0	0	0	0	0	0	0	0	0
829925	829925	Gene_ID	A. thaliana	829925	A. thaliana	AT4G37700	hypothetical protein	GO:0009611 response to wounding;GO:0019752 carboxylic acid metabolic process;GO:0043436 oxoacid metabolic process	0	0	0	0	0	0	0	0	0	0	0	0	0	0	0	0	0	0	0	0
821667	821667	Gene_ID	A. thaliana	821667	A. thaliana	BBX32	B-box 32	GO:0009785 blue light signaling pathway;GO:0030522 intracellular receptor signaling pathway;GO:0071483 cellular response to blue light	0	0	0	0	0	1	0	0	0	0	1	0	0	0	0	0	0	0	0	0
824080	824080	Gene_ID	A. thaliana	824080	A. thaliana	AT3G49190	O-acyltransferase (WSD1-like) family protein	GO:0019432 triglyceride biosynthetic process;GO:0046460 neutral lipid biosynthetic process;GO:0046463 acylglycerol biosynthetic process	0	0	0	0	0	0	0	0	1	0	0	0	0	0	0	0	0	0	0	0
832584	832584	Gene_ID	A. thaliana	832584	A. thaliana	CYP71B12	cytochrome P450, family 71, subfamily B, polypeptide 12	GO:0010073 meristem maintenance;GO:0048507 meristem development;GO:0009755 hormone-mediated signaling pathway	0	0	0	0	0	0	0	0	0	0	0	0	0	0	0	0	0	0	0	0
830310	830310	Gene_ID	A. thaliana	830310	A. thaliana	AT5G04310	Pectin lyase-like superfamily protein	GO:0010118 stomatal movement;GO:0045490 pectin catabolic process;GO:0000272 polysaccharide catabolic process	0	0	0	0	0	0	0	0	0	0	0	1	0	0	0	1	0	0	0	0
841101	841101	Gene_ID	A. thaliana	841101	A. thaliana	RLP6	receptor like protein 6	GO:0007165 signal transduction;GO:0023052 signaling;GO:0007154 cell communication	0	0	0	0	0	0	0	0	0	0	0	0	0	0	0	0	0	0	0	0
826956	826956	Gene_ID	A. thaliana	826956	A. thaliana	YUC2	Flavin-binding monooxygenase family protein	GO:0009851 auxin biosynthetic process;GO:0009850 auxin metabolic process;GO:0042446 hormone biosynthetic process	0	0	0	0	0	0	0	1	0	0	0	0	0	0	1	0	0	0	0	0
833983	833983	Gene_ID	A. thaliana	833983	A. thaliana	AT5G39865	Glutaredoxin family protein	GO:0008610 lipid biosynthetic process;GO:0044255 cellular lipid metabolic process;GO:0006629 lipid metabolic process	0	0	0	0	0	0	0	0	0	0	0	0	0	0	0	0	0	0	0	0
836157	836157	Gene_ID	A. thaliana	836157	A. thaliana	AT5G60350	hypothetical protein	GO:0008150 biological_process	0	0	0	0	0	0	0	0	0	0	0	0	0	0	0	0	0	0	0	0
818171	818171	Gene_ID	A. thaliana	818171	A. thaliana	YLS9	Late embryogenesis abundant (LEA) hydroxyproline-rich glycoprotein family	GO:0051607 defense response to virus;GO:0140546 defense response to symbiont;GO:0009615 response to virus	0	0	0	0	0	0	0	0	0	0	0	0	0	0	0	0	0	0	0	0
829671	829671	Gene_ID	A. thaliana	829671	A. thaliana	LHT7	LYS/HIS transporter 7	GO:0090693 plant organ senescence;GO:0009751 response to salicylic acid;GO:0002376 immune system process	0	1	0	0	0	0	0	0	0	0	0	0	0	0	0	0	0	0	0	0
827745	827745	Gene_ID	A. thaliana	827745	A. thaliana	AT4G20000	VQ motif-containing protein	GO:0045087 innate immune response;GO:0006955 immune response;GO:0010200 response to chitin	0	1	0	0	1	0	0	0	0	0	0	0	0	0	0	0	0	0	0	0
819359	819359	Gene_ID	A. thaliana	819359	A. thaliana	MYB12	myb domain protein 12	GO:1900386 positive regulation of flavonol biosynthetic process;GO:1900384 regulation of flavonol biosynthetic process;GO:0009963 positive regulation of flavonoid biosynthetic process	0	0	0	0	0	0	0	1	1	0	0	0	0	1	0	0	0	0	0	0
818025	818025	Gene_ID	A. thaliana	818025	A. thaliana	JAZ7	jasmonate-zim-domain protein 7	GO:2000022 regulation of jasmonic acid mediated signaling pathway;GO:0009966 regulation of signal transduction;GO:0023051 regulation of signaling	0	1	0	0	0	0	1	0	0	0	0	0	0	0	0	0	0	0	0	0
835602	835602	Gene_ID	A. thaliana	835602	A. thaliana	AT5G55110	Stigma-specific Stig1 family protein	GO:0048364 root development;GO:0022622 root system development;GO:0099402 plant organ development	0	0	0	0	0	0	0	0	0	0	0	0	0	0	0	0	0	0	0	0
842118	842118	Gene_ID	A. thaliana	842118	A. thaliana	AT1G56630	alpha/beta-Hydrolases superfamily protein	GO:0071695 anatomical structure maturation;GO:0021700 developmental maturation;GO:0010015 root morphogenesis	0	0	0	1	0	0	0	0	0	0	0	0	0	0	0	0	0	0	0	0
835866	835866	Gene_ID	A. thaliana	835866	A. thaliana	MYB36	myb domain protein 36	GO:0001704 formation of primary germ layer;GO:0001706 endoderm formation;GO:0007369 gastrulation	0	0	0	0	0	0	0	0	0	0	0	0	0	0	0	0	0	0	0	0
817212	817212	Gene_ID	A. thaliana	817212	A. thaliana	BAS1	Cytochrome P450 superfamily protein	GO:0010268 brassinosteroid homeostasis;GO:0016128 phytosteroid metabolic process;GO:0016131 brassinosteroid metabolic process	0	0	0	0	0	0	0	0	0	0	0	0	0	0	1	0	0	0	0	0
816395	816395	Gene_ID	A. thaliana	816395	A. thaliana	XTH21	xyloglucan endotransglucosylase/hydrolase 21	GO:0080022 primary root development;GO:0010411 xyloglucan metabolic process;GO:0010410 hemicellulose metabolic process	0	0	0	0	0	0	0	0	0	0	0	1	0	0	0	1	0	0	0	0
832881	832881	Gene_ID	A. thaliana	832881	A. thaliana	WNK9	Protein kinase superfamily protein	GO:0035556 intracellular signal transduction;GO:0006468 protein phosphorylation;GO:0016310 phosphorylation	0	0	0	0	0	0	0	0	0	0	0	0	0	0	0	0	0	0	0	0
837475	837475	Gene_ID	A. thaliana	837475	A. thaliana	AT1G09500	NAD(P)-binding Rossmann-fold superfamily protein	GO:0010150 leaf senescence;GO:0090693 plant organ senescence;GO:0048366 leaf development	0	0	0	0	0	0	0	0	0	0	0	0	0	0	0	0	0	0	0	0
3768718	3768718	Gene_ID	A. thaliana	3768718	A. thaliana	AT2G36255	Defensin-like (DEFL) family protein	GO:0008150 biological_process	0	0	0	0	0	0	0	0	0	0	0	0	0	0	0	0	0	0	0	0
825868	825868	Gene_ID	A. thaliana	825868	A. thaliana	CRK25	cysteine-rich RLK (RECEPTOR-like protein kinase) 25	GO:0006468 protein phosphorylation;GO:0042742 defense response to bacterium;GO:0016310 phosphorylation	0	0	0	0	0	0	0	0	0	0	0	0	0	0	0	0	0	0	0	0
840475	840475	Gene_ID	A. thaliana	840475	A. thaliana	AT1G35710	kinase family with leucine-rich repeat domain-containing protein	GO:0009755 hormone-mediated signaling pathway;GO:0006468 protein phosphorylation;GO:0016310 phosphorylation	0	0	0	0	0	0	0	0	0	0	0	0	0	0	0	0	0	0	0	0
5008019	5008019	Gene_ID	A. thaliana	5008019	A. thaliana	AT3G21460	Glutaredoxin family protein	GO:0000122 negative regulation of transcription by RNA polymerase II;GO:0045892 negative regulation of transcription, DNA-templated;GO:1902679 negative regulation of RNA biosynthetic process	0	0	0	0	0	0	0	0	0	0	0	0	0	0	0	0	0	0	0	0
830521	830521	Gene_ID	A. thaliana	830521	A. thaliana	AT5G06330	Late embryogenesis abundant (LEA) hydroxyproline-rich glycoprotein family	GO:0098542 defense response to other organism;GO:0043207 response to external biotic stimulus;GO:0051707 response to other organism	0	0	0	0	0	0	0	0	0	0	0	0	0	0	0	0	0	0	0	0
841228	841228	Gene_ID	A. thaliana	841228	A. thaliana	AT1G48100	Pectin lyase-like superfamily protein	GO:0009831 plant-type cell wall modification involved in multidimensional cell growth;GO:0042547 cell wall modification involved in multidimensional cell growth;GO:0009825 multidimensional cell growth	0	0	0	1	0	0	0	0	0	0	0	0	0	0	0	1	0	0	0	0
831668	831668	Gene_ID	A. thaliana	831668	A. thaliana	SAUR19	SAUR-like auxin-responsive protein family	GO:0030307 positive regulation of cell growth;GO:2000012 regulation of auxin polar transport;GO:0045927 positive regulation of growth	0	0	0	0	0	0	0	0	0	0	0	0	0	1	1	0	0	0	0	0
827195	827195	Gene_ID	A. thaliana	827195	A. thaliana	ATCSLB05	Cellulose synthase family protein	GO:0009833 plant-type primary cell wall biogenesis;GO:0000281 mitotic cytokinesis;GO:0030244 cellulose biosynthetic process	0	0	0	1	0	0	0	0	0	0	0	1	0	0	0	1	0	0	0	0
833998	833998	Gene_ID	A. thaliana	833998	A. thaliana	AATP1	AAA-ATPase 1	GO:0010431 seed maturation;GO:0048609 multicellular organismal reproductive process;GO:0032504 multicellular organism reproduction	0	0	0	1	0	0	0	0	1	0	0	0	0	0	0	0	0	0	0	0
831256	831256	Gene_ID	A. thaliana	831256	A. thaliana	ROXY2	Thioredoxin superfamily protein	GO:0000122 negative regulation of transcription by RNA polymerase II;GO:0048653 anther development;GO:0048443 stamen development	0	0	0	0	0	0	0	0	0	0	0	0	0	0	0	0	0	0	0	0
838816	838816	Gene_ID	A. thaliana	838816	A. thaliana	AT1G22110	structural constituent of ribosome	GO:0050832 defense response to fungus;GO:0031347 regulation of defense response;GO:0014070 response to organic cyclic compound	0	1	0	0	0	0	0	0	0	0	0	0	0	0	0	0	0	0	0	0
28718918	28718918	Gene_ID	A. thaliana	28718918	A. thaliana	AT3G06435	Expressed protein	GO:0071456 cellular response to hypoxia;GO:0036294 cellular response to decreased oxygen levels;GO:0071453 cellular response to oxygen levels	1	0	0	0	0	0	0	0	0	0	0	0	0	0	0	0	0	0	0	0
829449	829449	Gene_ID	A. thaliana	829449	A. thaliana	AT4G33120	S-adenosyl-L-methionine-dependent methyltransferases superfamily protein		0	0	0	0	0	0	0	0	0	0	0	0	0	0	0	0	0	0	0	0
842488	842488	Gene_ID	A. thaliana	842488	A. thaliana	AT1G61930	senescence regulator (Protein of unknown function, DUF584)	GO:0008150 biological_process	0	0	0	0	0	0	0	0	0	0	0	0	0	0	0	0	0	0	0	0
841144	841144	Gene_ID	A. thaliana	841144	A. thaliana	AT1G47400	hypothetical protein	GO:0034758 positive regulation of iron ion transport;GO:0034756 regulation of iron ion transport;GO:1990641 response to iron ion starvation	0	0	0	0	0	0	0	0	0	1	0	0	0	0	0	0	0	0	0	0
5008207	5008207	Gene_ID	A. thaliana	5008207	A. thaliana	PEP7	elicitor peptide 7 precursor	GO:0045087 innate immune response;GO:0006955 immune response;GO:0002376 immune system process	0	1	0	0	0	0	0	0	0	0	0	0	0	0	0	0	0	0	0	0
831268	831268	Gene_ID	A. thaliana	831268	A. thaliana	MPL1	Myzus persicae-induced lipase 1	GO:0002213 defense response to insect;GO:0006629 lipid metabolic process;GO:0098542 defense response to other organism	0	0	0	0	0	0	0	0	0	0	0	0	0	0	0	0	0	0	0	0
835280	835280	Gene_ID	A. thaliana	835280	A. thaliana	AT5G52050	MATE efflux family protein	GO:0080168 abscisic acid transport;GO:0046864 isoprenoid transport;GO:0046865 terpenoid transport	0	0	0	1	0	0	0	0	0	0	0	0	0	0	0	0	1	0	0	0
819996	819996	Gene_ID	A. thaliana	819996	A. thaliana	AT3G08490	delta-latroinsectotoxin-Lt1a protein	GO:0048522 positive regulation of cellular process;GO:0048518 positive regulation of biological process;GO:0050794 regulation of cellular process	0	0	0	0	0	0	0	0	0	0	0	0	0	0	0	0	0	0	0	0
821347	821347	Gene_ID	A. thaliana	821347	A. thaliana	UMAMIT4	nodulin MtN21 /EamA-like transporter family protein		0	0	0	0	0	0	0	0	0	0	0	0	0	0	0	0	0	0	0	0
841769	841769	Gene_ID	A. thaliana	841769	A. thaliana	AT1G53340	Cysteine/Histidine-rich C1 domain family protein	GO:0010200 response to chitin;GO:0090558 plant epidermis development;GO:0010243 response to organonitrogen compound	0	1	0	1	0	0	0	0	0	0	0	0	0	0	0	0	0	0	0	0
827487	827487	Gene_ID	A. thaliana	827487	A. thaliana	AT4G17670	senescence-associated family protein (DUF581)	GO:1905582 response to mannose;GO:0009749 response to glucose;GO:0009746 response to hexose	0	0	0	0	0	0	0	0	0	1	0	0	0	0	0	0	0	0	0	1
831615	831615	Gene_ID	A. thaliana	831615	A. thaliana	RGL3	RGA-like protein 3	GO:2000693 positive regulation of seed maturation;GO:0009938 negative regulation of gibberellic acid mediated signaling pathway;GO:2000033 regulation of seed dormancy process	0	1	0	1	0	0	1	1	1	0	0	0	0	1	0	0	0	0	0	0
824715	824715	Gene_ID	A. thaliana	824715	A. thaliana	EXPA16	expansin A16	GO:0006949 syncytium formation;GO:0009828 plant-type cell wall loosening;GO:0009827 plant-type cell wall modification	0	0	0	1	0	0	0	0	0	0	0	0	0	0	0	1	0	0	0	0
818172	818172	Gene_ID	A. thaliana	818172	A. thaliana	LOG2	Putative lysine decarboxylase family protein	GO:0009691 cytokinin biosynthetic process;GO:0009690 cytokinin metabolic process;GO:0034754 cellular hormone metabolic process	0	0	0	0	0	0	0	0	0	0	0	0	0	0	1	0	0	0	0	0
828283	828283	Gene_ID	A. thaliana	828283	A. thaliana	CPK15	calcium-dependent protein kinase 15	GO:0006468 protein phosphorylation;GO:0016310 phosphorylation;GO:0006796 phosphate-containing compound metabolic process	0	0	0	0	0	0	0	0	0	0	0	0	0	0	0	0	0	0	0	0
825117	825117	Gene_ID	A. thaliana	825117	A. thaliana	AT3G59480	pfkB-like carbohydrate kinase family protein	GO:0006000 fructose metabolic process;GO:0019252 starch biosynthetic process;GO:0005982 starch metabolic process	0	0	0	0	0	0	0	0	0	0	0	1	0	0	0	0	0	0	0	0
821036	821036	Gene_ID	A. thaliana	821036	A. thaliana	CNGC19	cyclic nucleotide gated channel 19	GO:0080027 response to herbivore;GO:0043207 response to external biotic stimulus;GO:0051707 response to other organism	0	0	0	0	0	0	0	0	0	0	0	0	0	0	0	0	0	0	0	0
839883	839883	Gene_ID	A. thaliana	839883	A. thaliana	GA2OX2	gibberellin 2-oxidase	GO:0016103 diterpenoid catabolic process;GO:0045487 gibberellin catabolic process;GO:0016115 terpenoid catabolic process	1	0	0	0	0	1	0	0	0	0	0	0	0	0	0	0	0	0	0	0
827115	827115	Gene_ID	A. thaliana	827115	A. thaliana	AT4G14650	hypothetical protein	GO:0071554 cell wall organization or biogenesis;GO:0048589 developmental growth;GO:0048364 root development	0	0	0	0	0	0	0	0	0	0	0	0	0	0	0	0	0	0	0	0
825225	825225	Gene_ID	A. thaliana	825225	A. thaliana	AT3G60540	Preprotein translocase Sec, Sec61-beta subunit protein	GO:0031204 post-translational protein targeting to membrane, translocation;GO:0006616 SRP-dependent cotranslational protein targeting to membrane, translocation;GO:0006620 post-translational protein targeting to endoplasmic reticulum membrane	0	0	0	0	0	0	0	0	0	0	0	0	0	0	0	0	0	0	0	0
825795	825795	Gene_ID	A. thaliana	825795	A. thaliana	AT4G04630	senescence regulator (Protein of unknown function, DUF584)	GO:0008150 biological_process	0	0	0	0	0	0	0	0	0	0	0	0	0	0	0	0	0	0	0	0
840127	840127	Gene_ID	A. thaliana	840127	A. thaliana	AOX1D	alternative oxidase 1D	GO:0010230 alternative respiration;GO:0009060 aerobic respiration;GO:0045333 cellular respiration	0	0	0	0	0	0	0	0	0	0	0	0	0	0	0	0	0	0	0	0
842490	842490	Gene_ID	A. thaliana	842490	A. thaliana	CPK19	calcium-dependent protein kinase 19	GO:0018105 peptidyl-serine phosphorylation;GO:0018209 peptidyl-serine modification;GO:0046777 protein autophosphorylation	0	0	0	0	0	0	0	0	0	0	0	0	0	0	0	0	0	0	0	0
835994	835994	Gene_ID	A. thaliana	835994	A. thaliana	AT5G58784	Undecaprenyl pyrophosphate synthetase family protein	GO:0019408 dolichol biosynthetic process;GO:0019348 dolichol metabolic process;GO:0016094 polyprenol biosynthetic process	0	0	0	0	0	0	0	0	0	0	0	0	0	0	0	0	0	0	0	0
824789	824789	Gene_ID	A. thaliana	824789	A. thaliana	AT3G56230	BTB/POZ domain-containing protein	GO:0042546 cell wall biogenesis;GO:0071669 plant-type cell wall organization or biogenesis;GO:0010015 root morphogenesis	0	0	0	1	0	0	0	0	0	0	0	1	0	0	0	1	0	0	0	0
826426	826426	Gene_ID	A. thaliana	826426	A. thaliana	SULTR1;1	sulfate transporter 1;1	GO:0080160 selenate transport;GO:1902358 sulfate transmembrane transport;GO:0008272 sulfate transport	0	0	0	0	0	0	0	0	0	0	0	0	0	0	0	0	0	0	0	0
836256	836256	Gene_ID	A. thaliana	836256	A. thaliana	AT5G61350	Protein kinase superfamily protein	GO:0097275 cellular ammonium homeostasis;GO:0051924 regulation of calcium ion transport;GO:0097272 ammonium homeostasis	0	0	0	1	0	0	0	0	0	0	0	0	0	0	0	0	0	0	0	0
844155	844155	Gene_ID	A. thaliana	844155	A. thaliana	AT1G78190	Trm112p-like protein	GO:0070476 rRNA (guanine-N7)-methylation;GO:0018364 peptidyl-glutamine methylation;GO:0036265 RNA (guanine-N7)-methylation	0	0	0	0	0	0	0	0	0	0	0	0	0	0	0	0	0	0	0	0
820646	820646	Gene_ID	A. thaliana	820646	A. thaliana	AT3G14260	LURP-one-like protein (DUF567)	GO:0009867 jasmonic acid mediated signaling pathway;GO:0071395 cellular response to jasmonic acid stimulus;GO:0071398 cellular response to fatty acid	0	0	0	0	0	0	1	0	0	0	0	0	0	0	0	0	0	0	0	0
829933	829933	Gene_ID	A. thaliana	829933	A. thaliana	ACS8	1-amino-cyclopropane-1-carboxylate synthase 8	GO:0018871 1-aminocyclopropane-1-carboxylate metabolic process;GO:0042218 1-aminocyclopropane-1-carboxylate biosynthetic process;GO:0009692 ethylene metabolic process	0	0	0	0	0	0	0	0	0	0	0	0	0	0	0	0	0	0	0	0
819333	819333	Gene_ID	A. thaliana	819333	A. thaliana	AT2G47200	hypothetical protein	GO:0019748 secondary metabolic process;GO:0008152 metabolic process;GO:0008150 biological_process	0	0	0	0	0	0	0	0	0	0	0	0	0	0	0	0	0	0	0	0
821191	821191	Gene_ID	A. thaliana	821191	A. thaliana	ICME-LIKE2	alpha/beta-Hydrolases superfamily protein	GO:0006508 proteolysis;GO:0009737 response to abscisic acid;GO:0097305 response to alcohol	0	0	0	0	0	0	0	0	0	0	0	0	0	0	0	0	0	0	0	0
836076	836076	Gene_ID	A. thaliana	836076	A. thaliana	BOA	Homeodomain-like superfamily protein	GO:0007623 circadian rhythm;GO:0048511 rhythmic process;GO:0009909 regulation of flower development	0	0	0	0	0	0	0	0	0	0	0	0	0	0	0	0	0	0	1	0
838346	838346	Gene_ID	A. thaliana	838346	A. thaliana	PRA1.F1	prenylated RAB acceptor 1.F1	GO:0016192 vesicle-mediated transport;GO:0006810 transport;GO:0051234 establishment of localization	0	0	0	0	0	0	0	0	0	0	0	0	0	0	0	0	0	0	0	0
826007	826007	Gene_ID	A. thaliana	826007	A. thaliana	AT4G06536	SPla/RYanodine receptor (SPRY) domain-containing protein	GO:0009416 response to light stimulus;GO:0009314 response to radiation;GO:0009628 response to abiotic stimulus	0	0	0	0	0	0	0	0	0	0	0	0	0	0	0	0	0	0	0	0
827986	827986	Gene_ID	A. thaliana	827986	A. thaliana	AT4G00905	NC domain-containing protein-like protein	GO:0008610 lipid biosynthetic process;GO:0044255 cellular lipid metabolic process;GO:1901135 carbohydrate derivative metabolic process	0	0	0	0	0	0	0	0	0	0	0	0	0	0	0	0	0	0	0	0
824018	824018	Gene_ID	A. thaliana	824018	A. thaliana	XTH11	xyloglucan endotransglucosylase/hydrolase 11	GO:0010411 xyloglucan metabolic process;GO:0010410 hemicellulose metabolic process;GO:0010383 cell wall polysaccharide metabolic process	0	0	0	0	0	0	0	0	0	0	0	1	0	0	0	0	0	0	0	0
842857	842857	Gene_ID	A. thaliana	842857	A. thaliana	GLC	HXXXD-type acyl-transferase family protein	GO:0009566 fertilization;GO:0009567 double fertilization forming a zygote and endosperm;GO:0019953 sexual reproduction	0	0	0	0	0	0	0	0	0	0	0	0	0	0	0	0	0	0	0	0
817663	817663	Gene_ID	A. thaliana	817663	A. thaliana	CLE5	CLAVATA3/ESR-RELATED 5	GO:0045168 cell-cell signaling involved in cell fate commitment;GO:0007267 cell-cell signaling;GO:0045165 cell fate commitment	0	0	0	0	0	0	0	0	0	0	0	1	0	0	0	1	0	0	0	0
828119	828119	Gene_ID	A. thaliana	828119	A. thaliana	AT4G02170	cotton fiber protein	GO:0008150 biological_process	0	0	0	0	0	0	0	0	0	0	0	0	0	0	0	0	0	0	0	0
842077	842077	Gene_ID	A. thaliana	842077	A. thaliana	PP2-B13	phloem protein 2-B13	GO:0009627 systemic acquired resistance;GO:0042430 indole-containing compound metabolic process;GO:0010200 response to chitin	0	1	0	0	0	0	0	0	0	0	0	0	0	0	0	0	0	0	0	0
822223	822223	Gene_ID	A. thaliana	822223	A. thaliana	CYP71B3	cytochrome P450, family 71, subfamily B, polypeptide 3	GO:0009751 response to salicylic acid;GO:0002376 immune system process;GO:0009651 response to salt stress	0	1	0	0	0	0	0	0	1	0	0	0	0	0	0	0	0	0	0	0
2746185	2746185	Gene_ID	A. thaliana	2746185	A. thaliana	AT5G44005	hypothetical protein	GO:0008150 biological_process	0	0	0	0	0	0	0	0	0	0	0	0	0	0	0	0	0	0	0	0
817103	817103	Gene_ID	A. thaliana	817103	A. thaliana	AT2G25625	histone deacetylase-like protein	GO:1904821 chloroplast disassembly;GO:1903008 organelle disassembly;GO:1902074 response to salt	0	0	0	0	1	0	0	0	0	0	0	0	0	0	0	0	0	0	0	0
830127	830127	Gene_ID	A. thaliana	830127	A. thaliana	AT4G39720	VQ motif-containing protein	GO:0019748 secondary metabolic process;GO:0008152 metabolic process;GO:0008150 biological_process	0	0	0	0	0	0	0	0	0	0	0	0	0	0	0	0	0	0	0	0
821087	821087	Gene_ID	A. thaliana	821087	A. thaliana	AT3G01750	Ankyrin repeat family protein	GO:1901698 response to nitrogen compound;GO:0009755 hormone-mediated signaling pathway;GO:0032870 cellular response to hormone stimulus	0	0	0	0	0	0	0	0	0	0	0	0	0	0	0	0	0	0	0	0
836709	836709	Gene_ID	A. thaliana	836709	A. thaliana	ACS5	ACC synthase 5	GO:0018871 1-aminocyclopropane-1-carboxylate metabolic process;GO:0042218 1-aminocyclopropane-1-carboxylate biosynthetic process;GO:0009692 ethylene metabolic process	0	0	0	0	0	0	0	0	0	0	0	0	0	0	0	0	0	0	0	0
838710	838710	Gene_ID	A. thaliana	838710	A. thaliana	AT1G21140	Vacuolar iron transporter (VIT) family protein	GO:0006880 intracellular sequestering of iron ion;GO:0030026 cellular manganese ion homeostasis;GO:0097577 sequestering of iron ion	0	0	0	0	0	0	0	0	0	0	0	0	0	0	0	0	0	0	0	0
820433	820433	Gene_ID	A. thaliana	820433	A. thaliana	AT3G12540	ternary complex factor MIP1 leucine-zipper protein (Protein of unknown function, DUF547)	GO:0008150 biological_process	0	0	0	0	0	0	0	0	0	0	0	0	0	0	0	0	0	0	0	0
834347	834347	Gene_ID	A. thaliana	834347	A. thaliana	WRKY49	WRKY DNA-binding protein 49	GO:0006355 regulation of transcription, DNA-templated;GO:1903506 regulation of nucleic acid-templated transcription;GO:2001141 regulation of RNA biosynthetic process	0	0	0	0	0	0	0	0	0	0	0	0	0	0	0	0	0	0	0	0
814866	814866	Gene_ID	A. thaliana	814866	A. thaliana	AT2G03370	O-linked-mannose beta-1,4-N-acetylglucosaminyltransferase-like protein	GO:0009812 flavonoid metabolic process;GO:0044281 small molecule metabolic process;GO:0071704 organic substance metabolic process	0	0	0	0	0	0	0	0	0	0	0	0	0	0	0	0	0	0	0	0
843203	843203	Gene_ID	A. thaliana	843203	A. thaliana	AGP19	arabinogalactan protein 19		0	0	0	0	0	0	0	0	0	0	0	0	0	0	0	0	0	0	0	0
820899	820899	Gene_ID	A. thaliana	820899	A. thaliana	AT3G16510	Calcium-dependent lipid-binding (CaLB domain) family protein	GO:0009873 ethylene-activated signaling pathway;GO:0071369 cellular response to ethylene stimulus;GO:0000160 phosphorelay signal transduction system	0	1	0	0	0	0	0	1	1	0	0	0	0	0	0	0	0	0	0	0
840485	840485	Gene_ID	A. thaliana	840485	A. thaliana	AT1G35830	VQ motif-containing protein	GO:0008150 biological_process	0	0	0	0	0	0	0	0	0	0	0	0	0	0	0	0	0	0	0	0
815970	815970	Gene_ID	A. thaliana	815970	A. thaliana	NPY2	Phototropic-responsive NPH3 family protein	GO:0009958 positive gravitropism;GO:0009630 gravitropism;GO:0009629 response to gravity	0	0	0	0	0	0	0	0	0	0	0	0	0	0	0	0	0	0	0	0
834233	834233	Gene_ID	A. thaliana	834233	A. thaliana	AT5G42280	Cysteine/Histidine-rich C1 domain family protein	GO:0008150 biological_process	0	0	0	0	0	0	0	0	0	0	0	0	0	0	0	0	0	0	0	0
823643	823643	Gene_ID	A. thaliana	823643	A. thaliana	AT3G45080	P-loop containing nucleoside triphosphate hydrolases superfamily protein	GO:0051923 sulfation;GO:0006790 sulfur compound metabolic process;GO:0044237 cellular metabolic process	0	0	0	0	0	0	0	0	0	0	0	0	0	0	0	0	0	0	0	0
838112	838112	Gene_ID	A. thaliana	838112	A. thaliana	AT1G15415	late embryogenesis abundant-like protein	GO:0001558 regulation of cell growth;GO:0048588 developmental cell growth;GO:0048638 regulation of developmental growth	0	0	0	1	0	0	0	0	0	0	0	0	0	0	0	0	0	0	0	0
818232	818232	Gene_ID	A. thaliana	818232	A. thaliana	ProT3	proline transporter 3	GO:0015824 proline transport;GO:0015804 neutral amino acid transport;GO:0006865 amino acid transport	0	0	0	0	0	0	0	0	0	0	0	0	0	0	0	0	0	0	0	0
842280	842280	Gene_ID	A. thaliana	842280	A. thaliana	AT1G59860	HSP20-like chaperones superfamily protein	GO:0051259 protein complex oligomerization;GO:0042542 response to hydrogen peroxide;GO:0000302 response to reactive oxygen species	1	0	0	0	1	0	0	0	1	0	0	0	0	0	0	0	0	0	0	0
28719301	28719301	Gene_ID	A. thaliana	28719301	A. thaliana	AT3G22125	transmembrane protein	GO:1905392 plant organ morphogenesis;GO:0030154 cell differentiation;GO:0048869 cellular developmental process	0	0	0	0	0	0	0	0	0	0	0	0	0	0	0	0	0	0	0	0
841415	841415	Gene_ID	A. thaliana	841415	A. thaliana	AT1G49920	MuDR family transposase	GO:0008150 biological_process	0	0	0	0	0	0	0	0	0	0	0	0	0	0	0	0	0	0	0	0
837108	837108	Gene_ID	A. thaliana	837108	A. thaliana	AT1G05990	EF hand calcium-binding protein family		0	0	0	0	0	0	0	0	0	0	0	0	0	0	0	0	0	0	0	0
829797	829797	Gene_ID	A. thaliana	829797	A. thaliana	MPK14	mitogen-activated protein kinase 14	GO:0035556 intracellular signal transduction;GO:0006468 protein phosphorylation;GO:0016310 phosphorylation	0	0	0	0	0	0	0	0	0	0	0	0	0	0	0	0	0	0	0	0
843060	843060	Gene_ID	A. thaliana	843060	A. thaliana	AT1G67400	ELMO/CED-12 family protein	GO:0009873 ethylene-activated signaling pathway;GO:0071369 cellular response to ethylene stimulus;GO:0000160 phosphorelay signal transduction system	0	0	0	0	0	0	0	1	0	0	0	0	0	0	0	0	0	0	0	0
838153	838153	Gene_ID	A. thaliana	838153	A. thaliana	AT1G15830	hypothetical protein	GO:0034613 cellular protein localization;GO:0070727 cellular macromolecule localization;GO:0008104 protein localization	0	0	0	0	0	0	0	0	0	0	0	0	0	0	0	0	0	0	0	0
832825	832825	Gene_ID	A. thaliana	832825	A. thaliana	ACBP5	acyl-CoA binding protein 5	GO:0006869 lipid transport;GO:0010876 lipid localization;GO:0001666 response to hypoxia	1	0	0	0	0	0	0	0	0	0	0	0	0	0	0	0	0	0	0	0
828663	828663	Gene_ID	A. thaliana	828663	A. thaliana	AT4G25580	CAP160 protein	GO:0009737 response to abscisic acid;GO:0097305 response to alcohol;GO:0033993 response to lipid	0	0	0	0	0	0	0	0	0	0	0	0	0	0	0	0	0	0	0	0
832960	832960	Gene_ID	A. thaliana	832960	A. thaliana	AT5G28610	LOW protein: ATP-dependent RNA helicase DRS1-like protein	GO:0009414 response to water deprivation;GO:0009415 response to water;GO:0001101 response to acid chemical	0	0	0	0	0	0	0	0	0	0	0	0	0	0	0	0	0	0	0	0
815176	815176	Gene_ID	A. thaliana	815176	A. thaliana	GRF6	growth-regulating factor 6	GO:0006351 transcription, DNA-templated;GO:0097659 nucleic acid-templated transcription;GO:0032774 RNA biosynthetic process	0	0	0	0	0	0	0	0	0	0	0	0	0	0	0	0	0	0	0	0
6241037	6241037	Gene_ID	A. thaliana	6241037	A. thaliana	AT5G44585	hypothetical protein	GO:1900150 regulation of defense response to fungus;GO:1900424 regulation of defense response to bacterium;GO:2000377 regulation of reactive oxygen species metabolic process	0	1	0	0	0	0	0	0	0	0	0	0	0	0	0	0	0	0	0	0
836812	836812	Gene_ID	A. thaliana	836812	A. thaliana	AT5G66790	Protein kinase superfamily protein	GO:0007166 cell surface receptor signaling pathway;GO:0002376 immune system process;GO:0010243 response to organonitrogen compound	0	1	0	0	0	0	0	0	0	0	0	0	0	0	0	0	0	0	0	0
838919	838919	Gene_ID	A. thaliana	838919	A. thaliana	AT1G23110	fold protein		0	0	0	0	0	0	0	0	0	0	0	0	0	0	0	0	0	0	0	0
843692	843692	Gene_ID	A. thaliana	843692	A. thaliana	AT1G73580	Calcium-dependent lipid-binding (CaLB domain) family protein	GO:0043547 positive regulation of GTPase activity;GO:0043087 regulation of GTPase activity;GO:0051345 positive regulation of hydrolase activity	0	0	0	0	0	0	0	0	0	0	0	0	0	0	0	0	0	0	0	0
840223	840223	Gene_ID	A. thaliana	840223	A. thaliana	NAC015	NAC domain containing protein 15	GO:0048829 root cap development;GO:0010628 positive regulation of gene expression;GO:0009834 plant-type secondary cell wall biogenesis	0	0	0	0	0	0	0	0	0	0	0	1	0	0	0	1	0	0	0	0
824421	824421	Gene_ID	A. thaliana	824421	A. thaliana	AT3G52550	transcription repressor OFP15-like protein	GO:0008150 biological_process	0	0	0	0	0	0	0	0	0	0	0	0	0	0	0	0	0	0	0	0
832190	832190	Gene_ID	A. thaliana	832190	A. thaliana	AT5G20670	DUF1677 family protein (DUF1677)	GO:0045893 positive regulation of transcription, DNA-templated;GO:1902680 positive regulation of RNA biosynthetic process;GO:1903508 positive regulation of nucleic acid-templated transcription	0	0	0	0	0	0	1	0	0	0	0	0	0	0	0	0	0	0	0	0
832557	832557	Gene_ID	A. thaliana	832557	A. thaliana	AT5G24880	chromo domain cec-like protein	GO:0048364 root development;GO:0022622 root system development;GO:0050793 regulation of developmental process	0	0	0	0	0	0	0	0	0	0	0	0	0	0	0	0	0	0	0	0
821560	821560	Gene_ID	A. thaliana	821560	A. thaliana	AT3G20160	Terpenoid synthases superfamily protein	GO:0033385 geranylgeranyl diphosphate metabolic process;GO:0033386 geranylgeranyl diphosphate biosynthetic process;GO:0033383 geranyl diphosphate metabolic process	0	0	0	0	0	0	0	0	0	0	0	0	0	0	0	0	0	0	0	0
828855	828855	Gene_ID	A. thaliana	828855	A. thaliana	CBSX5	Cystathionine beta-synthase (CBS) family protein	GO:0042149 cellular response to glucose starvation;GO:0009267 cellular response to starvation;GO:0031669 cellular response to nutrient levels	1	0	0	0	0	0	0	0	0	1	0	0	0	0	0	0	0	0	0	0
832916	832916	Gene_ID	A. thaliana	832916	A. thaliana	AT5G28320	embryo defective protein	GO:0008150 biological_process	0	0	0	0	0	0	0	0	0	0	0	0	0	0	0	0	0	0	0	0
828848	828848	Gene_ID	A. thaliana	828848	A. thaliana	AT4G27400	Late embryogenesis abundant (LEA) protein-like protein		0	0	0	0	0	0	0	0	0	0	0	0	0	0	0	0	0	0	0	0
832021	832021	Gene_ID	A. thaliana	832021	A. thaliana	MEF18	mitochondrial editing factor 18	GO:0080156 mitochondrial mRNA modification;GO:1900864 mitochondrial RNA modification;GO:0016556 mRNA modification	0	0	0	0	0	0	0	0	0	0	0	0	0	0	0	0	0	0	0	0
839180	839180	Gene_ID	A. thaliana	839180	A. thaliana	AT1G26380	FAD-binding Berberine family protein	GO:0071456 cellular response to hypoxia;GO:0036294 cellular response to decreased oxygen levels;GO:0071453 cellular response to oxygen levels	1	0	0	0	0	0	0	0	0	0	0	0	0	0	0	0	0	0	0	0
823819	823819	Gene_ID	A. thaliana	823819	A. thaliana	UGT76E12	UDP-glucosyl transferase 76E12	GO:0009753 response to jasmonic acid;GO:0070542 response to fatty acid;GO:1901701 cellular response to oxygen-containing compound	0	0	0	0	0	0	1	0	0	0	0	0	0	0	0	0	0	0	0	0
834087	834087	Gene_ID	A. thaliana	834087	A. thaliana	AT5G40860	transmembrane protein	GO:0090558 plant epidermis development;GO:0010015 root morphogenesis;GO:1905392 plant organ morphogenesis	0	0	0	1	0	0	0	0	0	0	0	0	0	0	0	0	0	0	0	0
837480	837480	Gene_ID	A. thaliana	837480	A. thaliana	MYB61	myb domain protein 61	GO:0010214 seed coat development;GO:0010089 xylem development;GO:0010119 regulation of stomatal movement	0	0	0	0	0	0	0	0	0	0	0	0	0	0	0	0	0	0	0	0
838066	838066	Gene_ID	A. thaliana	838066	A. thaliana	AT1G15010	mediator of RNA polymerase II transcription subunit	GO:0071456 cellular response to hypoxia;GO:0036294 cellular response to decreased oxygen levels;GO:0071453 cellular response to oxygen levels	1	1	0	0	0	0	0	0	0	0	0	0	0	0	0	0	0	0	0	0
829041	829041	Gene_ID	A. thaliana	829041	A. thaliana	AT4G29200	Beta-galactosidase related protein	GO:0009651 response to salt stress;GO:0006970 response to osmotic stress;GO:0009628 response to abiotic stimulus	0	0	0	0	0	0	0	0	1	0	0	0	0	0	0	0	0	0	0	0
837165	837165	Gene_ID	A. thaliana	837165	A. thaliana	AT1G06540	hypothetical protein	GO:0008150 biological_process	0	0	0	0	0	0	0	0	0	0	0	0	0	0	0	0	0	0	0	0
828357	828357	Gene_ID	A. thaliana	828357	A. thaliana	AT4G22610	Bifunctional inhibitor/lipid-transfer protein/seed storage 2S albumin superfamily protein	GO:0006979 response to oxidative stress;GO:0009753 response to jasmonic acid;GO:0070542 response to fatty acid	0	0	0	0	1	0	1	0	0	0	0	0	0	0	0	0	0	0	0	0
830482	830482	Gene_ID	A. thaliana	830482	A. thaliana	AT5G05965	cell wall RBR3-like protein	GO:0009642 response to light intensity;GO:0009266 response to temperature stimulus;GO:0048316 seed development	0	0	1	0	0	0	0	0	0	0	0	0	0	0	0	0	0	0	0	0
6241387	6241387	Gene_ID	A. thaliana	6241387	A. thaliana	AT3G22961	Paired amphipathic helix (PAH2) superfamily protein	GO:0006355 regulation of transcription, DNA-templated;GO:1903506 regulation of nucleic acid-templated transcription;GO:2001141 regulation of RNA biosynthetic process	0	0	0	0	0	0	0	0	0	0	0	0	0	0	0	0	0	0	0	0
836641	836641	Gene_ID	A. thaliana	836641	A. thaliana	AT5G65170	VQ motif-containing protein	GO:0048437 floral organ development;GO:0009908 flower development;GO:0090567 reproductive shoot system development	0	0	0	0	0	0	0	0	0	0	0	0	0	0	0	0	0	0	0	0
837891	837891	Gene_ID	A. thaliana	837891	A. thaliana	AT1G13310	Endosomal targeting BRO1-like domain-containing protein	GO:0006979 response to oxidative stress;GO:0009753 response to jasmonic acid;GO:0070542 response to fatty acid	0	0	0	0	1	0	1	0	0	0	0	0	0	0	0	0	0	0	0	0
841143	841143	Gene_ID	A. thaliana	841143	A. thaliana	AT1G47395	hypothetical protein	GO:0034758 positive regulation of iron ion transport;GO:0034756 regulation of iron ion transport;GO:1990641 response to iron ion starvation	0	0	0	0	0	0	0	0	0	1	0	0	0	0	0	0	0	0	0	0
822184	822184	Gene_ID	A. thaliana	822184	A. thaliana	NIMIN-2	NIM1-interacting 2	GO:0010112 regulation of systemic acquired resistance;GO:0009863 salicylic acid mediated signaling pathway;GO:0009627 systemic acquired resistance	1	1	0	0	0	0	1	0	0	0	0	0	0	0	0	0	0	0	0	0
830351	830351	Gene_ID	A. thaliana	830351	A. thaliana	AT5G04730	Ankyrin-repeat containing protein	GO:0098771 inorganic ion homeostasis;GO:0050801 ion homeostasis;GO:0048878 chemical homeostasis	0	0	0	0	0	0	0	0	0	0	0	0	0	0	0	0	0	0	0	0
838680	838680	Gene_ID	A. thaliana	838680	A. thaliana	AT1G20870	HSP20-like chaperones superfamily protein	GO:1901537 positive regulation of DNA demethylation;GO:1901535 regulation of DNA demethylation;GO:0051054 positive regulation of DNA metabolic process	0	0	0	0	0	0	0	0	0	0	0	0	0	0	0	0	0	0	0	0
829544	829544	Gene_ID	A. thaliana	829544	A. thaliana	AT4G33980	hypothetical protein	GO:0009646 response to absence of light;GO:0042752 regulation of circadian rhythm;GO:2000028 regulation of photoperiodism, flowering	0	0	1	0	0	1	0	0	0	0	1	0	0	0	0	0	0	0	0	0
825357	825357	Gene_ID	A. thaliana	825357	A. thaliana	AT3G61840	auxin response factor, putative (DUF688)	GO:1903046 meiotic cell cycle process;GO:0051321 meiotic cell cycle;GO:0022402 cell cycle process	0	0	0	0	0	0	0	0	0	0	0	0	0	0	0	0	0	0	0	0
841633	841633	Gene_ID	A. thaliana	841633	A. thaliana	MBP1	myrosinase-binding protein 1	GO:0006952 defense response;GO:0006950 response to stress;GO:0050896 response to stimulus	0	0	0	0	0	0	0	0	0	0	0	0	0	0	0	0	0	0	0	0
839045	839045	Gene_ID	A. thaliana	839045	A. thaliana	AT1G24290	AAA-type ATPase family protein	GO:0006282 regulation of DNA repair;GO:2001020 regulation of response to DNA damage stimulus;GO:0080135 regulation of cellular response to stress	0	0	0	0	0	0	0	0	0	0	0	0	0	0	0	0	0	0	0	0
826619	826619	Gene_ID	A. thaliana	826619	A. thaliana	AT4G10270	Wound-responsive family protein	GO:0010243 response to organonitrogen compound;GO:0050832 defense response to fungus;GO:1901698 response to nitrogen compound	0	1	0	0	0	0	0	0	0	0	0	0	0	0	0	0	0	0	0	0
834678	834678	Gene_ID	A. thaliana	834678	A. thaliana	WRKY8	WRKY DNA-binding protein 8	GO:0070301 cellular response to hydrogen peroxide;GO:1901002 positive regulation of response to salt stress;GO:0034614 cellular response to reactive oxygen species	0	1	0	0	1	0	0	0	0	0	0	0	0	0	0	0	0	0	0	0
835485	835485	Gene_ID	A. thaliana	835485	A. thaliana	AT5G54020	Cysteine/Histidine-rich C1 domain family protein	GO:0035556 intracellular signal transduction;GO:0090558 plant epidermis development;GO:0010015 root morphogenesis	0	0	0	1	0	0	0	0	0	0	0	0	0	0	0	0	0	0	0	0
836610	836610	Gene_ID	A. thaliana	836610	A. thaliana	AT5G64870	SPFH/Band 7/PHB domain-containing membrane-associated protein family	GO:0072659 protein localization to plasma membrane;GO:1990778 protein localization to cell periphery;GO:0072657 protein localization to membrane	0	0	0	0	0	0	0	0	0	0	0	0	0	0	0	0	0	0	0	0
837709	837709	Gene_ID	A. thaliana	837709	A. thaliana	AT1G11655	hypothetical protein	GO:0008150 biological_process	0	0	0	0	0	0	0	0	0	0	0	0	0	0	0	0	0	0	0	0
838214	838214	Gene_ID	A. thaliana	838214	A. thaliana	RSH3	root hair specific 3	GO:0080147 root hair cell development;GO:0048764 trichoblast maturation;GO:0048765 root hair cell differentiation	0	0	0	1	0	0	0	0	0	0	0	0	0	0	0	0	0	0	0	0
821591	821591	Gene_ID	A. thaliana	821591	A. thaliana	AT3G20460	Major facilitator superfamily protein	GO:0006952 defense response;GO:0006950 response to stress;GO:0050896 response to stimulus	0	0	0	0	0	0	0	0	0	0	0	0	0	0	0	0	0	0	0	0
833963	833963	Gene_ID	A. thaliana	833963	A. thaliana	AT5G39670	Calcium-binding EF-hand family protein	GO:1900425 negative regulation of defense response to bacterium;GO:0002832 negative regulation of response to biotic stimulus;GO:0032102 negative regulation of response to external stimulus	0	1	0	0	0	0	0	0	0	0	0	0	0	0	0	0	0	0	0	0
824046	824046	Gene_ID	A. thaliana	824046	A. thaliana	PHT3;2	phosphate transporter 3;2	GO:1990547 mitochondrial phosphate ion transmembrane transport;GO:0035435 phosphate ion transmembrane transport;GO:0006817 phosphate ion transport	0	0	0	0	0	0	0	0	1	0	0	0	0	0	0	0	0	0	0	0
821769	821769	Gene_ID	A. thaliana	821769	A. thaliana	AT3G22070	proline-rich family protein	GO:0042546 cell wall biogenesis;GO:0071669 plant-type cell wall organization or biogenesis;GO:0090558 plant epidermis development	0	0	0	1	0	0	0	0	0	0	0	1	0	0	0	1	0	0	0	0
818971	818971	Gene_ID	A. thaliana	818971	A. thaliana	AT2G43690	Concanavalin A-like lectin protein kinase family protein	GO:0002229 defense response to oomycetes;GO:0002239 response to oomycetes;GO:0006468 protein phosphorylation	0	0	0	0	0	0	0	0	0	0	0	0	0	0	0	0	0	0	0	0
821943	821943	Gene_ID	A. thaliana	821943	A. thaliana	IPT7	isopentenyltransferase 7	GO:0009691 cytokinin biosynthetic process;GO:0009690 cytokinin metabolic process;GO:0034754 cellular hormone metabolic process	0	0	0	1	0	0	0	0	0	0	0	0	0	0	1	0	0	0	0	0
834289	834289	Gene_ID	A. thaliana	834289	A. thaliana	AT5G42785	transmembrane protein	GO:0090558 plant epidermis development;GO:0048364 root development;GO:0022622 root system development	0	0	0	1	0	0	0	0	0	0	0	0	0	0	0	0	0	0	0	0
843280	843280	Gene_ID	A. thaliana	843280	A. thaliana	AT1G69480	EXS (ERD1/XPR1/SYG1) family protein	GO:0006817 phosphate ion transport;GO:0016036 cellular response to phosphate starvation;GO:0015698 inorganic anion transport	0	0	0	0	0	0	0	0	0	1	0	0	0	0	0	0	0	0	0	0
843958	843958	Gene_ID	A. thaliana	843958	A. thaliana	AT1G76250	transmembrane protein	GO:0031347 regulation of defense response;GO:0080134 regulation of response to stress;GO:0009755 hormone-mediated signaling pathway	0	1	0	0	0	0	0	0	0	0	0	0	0	0	0	0	0	0	0	0
28718697	28718697	Gene_ID	A. thaliana	28718697	A. thaliana	SAUR29	SAUR-like auxin-responsive protein family	GO:0009733 response to auxin;GO:0048589 developmental growth;GO:0040007 growth	0	0	0	0	0	0	0	0	0	0	0	0	0	1	0	0	0	0	0	0
837238	837238	Gene_ID	A. thaliana	837238	A. thaliana	AT1G07270	Cell division control, Cdc6	GO:0033314 mitotic DNA replication checkpoint signaling;GO:0010972 negative regulation of G2/M transition of mitotic cell cycle;GO:0044818 mitotic G2/M transition checkpoint	0	0	0	0	0	0	0	0	0	0	0	0	0	0	0	0	0	0	0	0
827844	827844	Gene_ID	A. thaliana	827844	A. thaliana	AT4G20970	basic helix-loop-helix (bHLH) DNA-binding superfamily protein	GO:0006357 regulation of transcription by RNA polymerase II;GO:0050832 defense response to fungus;GO:0009620 response to fungus	0	1	0	0	0	0	0	0	0	0	0	0	0	0	0	0	0	0	0	0
832076	832076	Gene_ID	A. thaliana	832076	A. thaliana	ROPGEF10	ROP uanine nucleotide exchange factor 10	GO:0009932 cell tip growth;GO:0048588 developmental cell growth;GO:0009826 unidimensional cell growth	0	0	0	1	0	0	0	0	0	0	0	0	0	0	0	0	0	0	0	0
838212	838212	Gene_ID	A. thaliana	838212	A. thaliana	MC8	metacaspase 8	GO:0010421 hydrogen peroxide-mediated programmed cell death;GO:0036474 cell death in response to hydrogen peroxide;GO:0036473 cell death in response to oxidative stress	0	0	0	0	1	0	0	0	0	0	0	0	0	0	0	0	0	0	0	0
842064	842064	Gene_ID	A. thaliana	842064	A. thaliana	AT1G56120	Leucine-rich repeat transmembrane protein kinase	GO:0045087 innate immune response;GO:0006955 immune response;GO:0002376 immune system process	0	1	0	0	0	0	0	0	0	0	0	0	0	0	0	0	0	0	0	0
828297	828297	Gene_ID	A. thaliana	828297	A. thaliana	RHS14	root hair specific 14	GO:0045490 pectin catabolic process;GO:0000272 polysaccharide catabolic process;GO:0045488 pectin metabolic process	0	0	0	1	0	0	0	0	0	0	0	1	0	0	0	0	0	0	0	0
836168	836168	Gene_ID	A. thaliana	836168	A. thaliana	AT5G60470	C2H2 and C2HC zinc fingers superfamily protein	GO:0006355 regulation of transcription, DNA-templated;GO:1903506 regulation of nucleic acid-templated transcription;GO:2001141 regulation of RNA biosynthetic process	0	0	0	0	0	0	0	0	0	0	0	0	0	0	0	0	0	0	0	0
827497	827497	Gene_ID	A. thaliana	827497	A. thaliana	AT4G17760	PCNA domain-containing protein	GO:0000077 DNA damage checkpoint signaling;GO:0042770 signal transduction in response to DNA damage;GO:0031570 DNA integrity checkpoint signaling	0	0	0	0	0	0	0	0	0	0	0	0	0	0	0	0	0	0	0	0
817022	817022	Gene_ID	A. thaliana	817022	A. thaliana	TAT3	tyrosine aminotransferase 3	GO:0006520 cellular amino acid metabolic process;GO:0009753 response to jasmonic acid;GO:0070542 response to fatty acid	0	0	0	0	0	0	1	0	0	0	0	0	0	0	0	0	0	0	0	0
838827	838827	Gene_ID	A. thaliana	838827	A. thaliana	AUF2	F-box family protein	GO:0071456 cellular response to hypoxia;GO:0036294 cellular response to decreased oxygen levels;GO:0071453 cellular response to oxygen levels	1	0	0	0	0	0	0	0	0	0	0	0	0	0	0	0	0	0	0	0
814756	814756	Gene_ID	A. thaliana	814756	A. thaliana	PP2-B2	phloem protein 2-B2		0	0	0	0	0	0	0	0	0	0	0	0	0	0	0	0	0	0	0	0
828367	828367	Gene_ID	A. thaliana	828367	A. thaliana	CYP706A2	cytochrome P450, family 706, subfamily A, polypeptide 2	GO:0002237 response to molecule of bacterial origin;GO:0010200 response to chitin;GO:0002376 immune system process	0	1	0	0	0	0	0	0	0	0	0	0	0	0	0	0	0	0	0	0
2745762	2745762	Gene_ID	A. thaliana	2745762	A. thaliana	AT1G24580	RING/U-box superfamily protein	GO:0071482 cellular response to light stimulus;GO:0009738 abscisic acid-activated signaling pathway;GO:0071478 cellular response to radiation	0	0	0	0	0	0	1	0	0	0	1	0	0	0	0	0	0	0	0	0
838619	838619	Gene_ID	A. thaliana	838619	A. thaliana	AT1G20310	syringolide-induced protein	GO:0010200 response to chitin;GO:0009751 response to salicylic acid;GO:0002376 immune system process	0	1	0	0	0	0	1	0	0	0	0	0	0	0	0	0	0	0	0	0
843820	843820	Gene_ID	A. thaliana	843820	A. thaliana	BOR5	HCO3- transporter family	GO:0050801 ion homeostasis;GO:0048878 chemical homeostasis;GO:0042592 homeostatic process	0	0	0	0	0	0	0	0	0	0	0	0	0	0	0	0	0	0	0	0
832388	832388	Gene_ID	A. thaliana	832388	A. thaliana	AT5G23240	DNAJ heat shock N-terminal domain-containing protein		0	0	0	0	0	0	0	0	0	0	0	0	0	0	0	0	0	0	0	0
816422	816422	Gene_ID	A. thaliana	816422	A. thaliana	AT2G19050	GDSL-like Lipase/Acylhydrolase superfamily protein		0	0	0	0	0	0	0	0	0	0	0	0	0	0	0	0	0	0	0	0
835666	835666	Gene_ID	A. thaliana	835666	A. thaliana	AT5G55720	Pectin lyase-like superfamily protein	GO:0045490 pectin catabolic process;GO:0000272 polysaccharide catabolic process;GO:0045488 pectin metabolic process	0	0	0	0	0	0	0	0	0	0	0	1	0	0	0	0	0	0	0	0
830943	830943	Gene_ID	A. thaliana	830943	A. thaliana	AT5G10760	Eukaryotic aspartyl protease family protein	GO:0009627 systemic acquired resistance;GO:0098542 defense response to other organism;GO:0043207 response to external biotic stimulus	0	0	0	0	0	0	0	0	0	0	0	0	0	0	0	0	0	0	0	0
839969	839969	Gene_ID	A. thaliana	839969	A. thaliana	RSH4	root hair specific 4	GO:0080183 response to photooxidative stress;GO:0048564 photosystem I assembly;GO:0019684 photosynthesis, light reaction	0	0	0	0	1	0	0	0	0	0	0	0	0	0	0	0	0	0	0	0
825311	825311	Gene_ID	A. thaliana	825311	A. thaliana	AT3G61390	RING/U-box superfamily protein	GO:0016567 protein ubiquitination;GO:0032446 protein modification by small protein conjugation;GO:0070647 protein modification by small protein conjugation or removal	0	0	0	0	0	0	0	0	0	0	0	0	0	0	0	0	0	0	0	0
841747	841747	Gene_ID	A. thaliana	841747	A. thaliana	GRI	Stigma-specific Stig1 family protein	GO:0080140 regulation of jasmonic acid metabolic process;GO:0080141 regulation of jasmonic acid biosynthetic process;GO:0080142 regulation of salicylic acid biosynthetic process	0	1	0	0	1	0	1	0	0	0	0	0	0	0	0	0	0	0	0	0
28717420	28717420	Gene_ID	A. thaliana	28717420	A. thaliana	CLE1	CLAVATA3/ESR-RELATED 1	GO:0045168 cell-cell signaling involved in cell fate commitment;GO:0007267 cell-cell signaling;GO:0045165 cell fate commitment	0	0	1	0	0	0	0	0	0	0	0	0	0	0	0	0	0	0	0	0
816295	816295	Gene_ID	A. thaliana	816295	A. thaliana	AT2G17850	Rhodanese/Cell cycle control phosphatase superfamily protein		0	0	0	0	0	0	0	0	0	0	0	0	0	0	0	0	0	0	0	0
828449	828449	Gene_ID	A. thaliana	828449	A. thaliana	SP1L5	SPIRAL1-like5	GO:0043622 cortical microtubule organization;GO:0031122 cytoplasmic microtubule organization;GO:0030865 cortical cytoskeleton organization	0	0	0	0	0	0	0	0	0	0	0	0	0	0	0	0	0	0	0	0
28719399	28719399	Gene_ID	A. thaliana	28719399	A. thaliana	AT3G52520	hypothetical protein	GO:0009627 systemic acquired resistance;GO:0010200 response to chitin;GO:0010243 response to organonitrogen compound	0	1	0	0	0	0	0	0	0	0	0	0	0	0	0	0	0	0	0	0
835992	835992	Gene_ID	A. thaliana	835992	A. thaliana	cPT5	Undecaprenyl pyrophosphate synthetase family protein	GO:0019408 dolichol biosynthetic process;GO:0019348 dolichol metabolic process;GO:0016094 polyprenol biosynthetic process	0	0	0	0	0	0	0	0	0	0	0	0	0	0	0	0	0	0	0	0
842799	842799	Gene_ID	A. thaliana	842799	A. thaliana	AT1G64910	UDP-Glycosyltransferase superfamily protein	GO:0008150 biological_process	0	0	0	0	0	0	0	0	0	0	0	0	0	0	0	0	0	0	0	0
836050	836050	Gene_ID	A. thaliana	836050	A. thaliana	LTP4	lipid transfer protein 4	GO:0006869 lipid transport;GO:0010876 lipid localization;GO:0009651 response to salt stress	0	0	0	0	0	0	0	0	1	0	0	0	0	0	0	0	0	0	0	0
835242	835242	Gene_ID	A. thaliana	835242	A. thaliana	AT5G51680	hydroxyproline-rich glycoprotein family protein	GO:0048589 developmental growth;GO:0048364 root development;GO:0022622 root system development	0	0	0	0	0	0	0	0	0	0	0	0	0	0	0	0	0	0	0	0
835344	835344	Gene_ID	A. thaliana	835344	A. thaliana	AT5G52670	Copper transport protein family	GO:0008150 biological_process	0	0	0	0	0	0	0	0	0	0	0	0	0	0	0	0	0	0	0	0
817712	817712	Gene_ID	A. thaliana	817712	A. thaliana	AT2G31540	GDSL-like Lipase/Acylhydrolase superfamily protein		0	0	0	0	0	0	0	0	0	0	0	0	0	0	0	0	0	0	0	0
839687	839687	Gene_ID	A. thaliana	839687	A. thaliana	ABCB13	P-glycoprotein 13	GO:0055085 transmembrane transport;GO:0006810 transport;GO:0051234 establishment of localization	0	0	0	0	0	0	0	0	0	0	0	0	0	0	0	0	0	0	0	0
841797	841797	Gene_ID	A. thaliana	841797	A. thaliana	AT1G53620	transmembrane protein	GO:0071456 cellular response to hypoxia;GO:0036294 cellular response to decreased oxygen levels;GO:0071453 cellular response to oxygen levels	1	0	0	0	0	0	0	0	0	0	0	0	0	0	0	0	0	0	0	0
830551	830551	Gene_ID	A. thaliana	830551	A. thaliana	AT5G06630	proline-rich extensin-like family protein	GO:0009664 plant-type cell wall organization;GO:0071555 cell wall organization;GO:0045229 external encapsulating structure organization	0	0	0	0	0	0	0	0	0	0	0	0	0	0	0	1	0	0	0	0
821089	821089	Gene_ID	A. thaliana	821089	A. thaliana	AT3G01730	transmembrane protein	GO:0048767 root hair elongation;GO:0080147 root hair cell development;GO:0048764 trichoblast maturation	0	0	0	1	0	0	0	0	0	0	0	0	0	0	0	0	0	0	0	0
840280	840280	Gene_ID	A. thaliana	840280	A. thaliana	AT1G33840	LURP-one-like protein (DUF567)	GO:0008150 biological_process	0	0	0	0	0	0	0	0	0	0	0	0	0	0	0	0	0	0	0	0
843133	843133	Gene_ID	A. thaliana	843133	A. thaliana	FKF1	flavin-binding, kelch repeat, f box 1	GO:2001007 negative regulation of cellulose biosynthetic process;GO:0010677 negative regulation of cellular carbohydrate metabolic process;GO:0045912 negative regulation of carbohydrate metabolic process	0	0	0	0	0	0	0	0	0	0	1	0	0	0	0	0	0	0	1	0
830112	830112	Gene_ID	A. thaliana	830112	A. thaliana	AT4G39580	Galactose oxidase/kelch repeat superfamily protein	GO:0009627 systemic acquired resistance;GO:0010200 response to chitin;GO:0009751 response to salicylic acid	0	1	0	0	0	0	0	0	0	0	0	0	0	0	0	0	0	0	0	0
821671	821671	Gene_ID	A. thaliana	821671	A. thaliana	ACA9	autoinhibited Ca(2+)-ATPase 9	GO:0070588 calcium ion transmembrane transport;GO:0006816 calcium ion transport;GO:0009566 fertilization	0	0	0	0	0	0	0	0	0	0	0	0	0	0	0	0	0	0	0	0
824138	824138	Gene_ID	A. thaliana	824138	A. thaliana	bZIP5	basic leucine-zipper 5	GO:0045893 positive regulation of transcription, DNA-templated;GO:1902680 positive regulation of RNA biosynthetic process;GO:1903508 positive regulation of nucleic acid-templated transcription	0	0	0	0	0	0	0	0	0	0	0	0	0	0	0	0	0	0	0	0
833997	833997	Gene_ID	A. thaliana	833997	A. thaliana	AT5G40000	P-loop containing nucleoside triphosphate hydrolases superfamily protein	GO:0008150 biological_process	0	0	0	0	0	0	0	0	0	0	0	0	0	0	0	0	0	0	0	0
839784	839784	Gene_ID	A. thaliana	839784	A. thaliana	AT1G29090	Cysteine proteinases superfamily protein	GO:0051603 proteolysis involved in cellular protein catabolic process;GO:0044257 cellular protein catabolic process;GO:0030163 protein catabolic process	0	0	0	0	0	0	0	0	0	0	0	0	0	0	0	0	0	0	0	0
815895	815895	Gene_ID	A. thaliana	815895	A. thaliana	AT2G14095	hypothetical protein	GO:0008150 biological_process	0	0	0	0	0	0	0	0	0	0	0	0	0	0	0	0	0	0	0	0

## Sheet: Enrichment
GroupID	Category	Term	Description	LogP	Log(q-value)	InTerm_InList	Genes	Symbols
1_Summary	GO Biological Processes	GO:0001666	response to hypoxia	-30.7274	-26.9589	69/329	816070,816085,816382,818252,818588,818709,820023,820163,820165,821112,821505,821893,822184,822307,822833,825210,828524,828854,828855,828856,828879,830003,831075,831364,832147,832202,832524,832825,833986,834057,834110,834244,834449,835032,835535,835789,835860,836433,836499,836547,836645,837224,837551,838066,838517,838540,838827,838961,839180,839883,839952,840201,840399,840977,841797,842256,842280,…	AT2G15760,MEE14,AT2G18670,DOGT1,HSPRO2,TCH3,ATSIK,AT3G10020,AT3G10040,LBD41,AT3G19680,AT3G23170,NIMIN-2,AT3G26910,ERD5,HAT3,ACBP3,AT4G27450,CBSX5,RMA3,AT4G27657,STY46,HSP17.6II,AT5G15120,DIN10,AT5G20790,DMR6,ACBP5,AT5G39890,AT5G40590,GDPD2,CML37,AT5G44260,AT5G49690,BBX29,BGAL4,TCH4,AT5G63130,NAC102,EXL2,AT5G65207,AT1G07135,AT1G10140,AT1G15010,AT1G03220,AT1G19530,AUF2,AT1G03610,AT1G26380,GA2OX2,AT…
1_Member	GO Biological Processes	GO:0001666	response to hypoxia	-30.7274	-26.9589	69/329	816070,816085,816382,818252,818588,818709,820023,820163,820165,821112,821505,821893,822184,822307,822833,825210,828524,828854,828855,828856,828879,830003,831075,831364,832147,832202,832524,832825,833986,834057,834110,834244,834449,835032,835535,835789,835860,836433,836499,836547,836645,837224,837551,838066,838517,838540,838827,838961,839180,839883,839952,840201,840399,840977,841797,842256,842280,…	AT2G15760,MEE14,AT2G18670,DOGT1,HSPRO2,TCH3,ATSIK,AT3G10020,AT3G10040,LBD41,AT3G19680,AT3G23170,NIMIN-2,AT3G26910,ERD5,HAT3,ACBP3,AT4G27450,CBSX5,RMA3,AT4G27657,STY46,HSP17.6II,AT5G15120,DIN10,AT5G20790,DMR6,ACBP5,AT5G39890,AT5G40590,GDPD2,CML37,AT5G44260,AT5G49690,BBX29,BGAL4,TCH4,AT5G63130,NAC102,EXL2,AT5G65207,AT1G07135,AT1G10140,AT1G15010,AT1G03220,AT1G19530,AUF2,AT1G03610,AT1G26380,GA2OX2,AT…
1_Member	GO Biological Processes	GO:0036293	response to decreased oxygen levels	-30.0467	-26.5885	69/337	816070,816085,816382,818252,818588,818709,820023,820163,820165,821112,821505,821893,822184,822307,822833,825210,828524,828854,828855,828856,828879,830003,831075,831364,832147,832202,832524,832825,833986,834057,834110,834244,834449,835032,835535,835789,835860,836433,836499,836547,836645,837224,837551,838066,838517,838540,838827,838961,839180,839883,839952,840201,840399,840977,841797,842256,842280,…	AT2G15760,MEE14,AT2G18670,DOGT1,HSPRO2,TCH3,ATSIK,AT3G10020,AT3G10040,LBD41,AT3G19680,AT3G23170,NIMIN-2,AT3G26910,ERD5,HAT3,ACBP3,AT4G27450,CBSX5,RMA3,AT4G27657,STY46,HSP17.6II,AT5G15120,DIN10,AT5G20790,DMR6,ACBP5,AT5G39890,AT5G40590,GDPD2,CML37,AT5G44260,AT5G49690,BBX29,BGAL4,TCH4,AT5G63130,NAC102,EXL2,AT5G65207,AT1G07135,AT1G10140,AT1G15010,AT1G03220,AT1G19530,AUF2,AT1G03610,AT1G26380,GA2OX2,AT…
1_Member	GO Biological Processes	GO:0070482	response to oxygen levels	-29.8799	-26.5885	69/339	816070,816085,816382,818252,818588,818709,820023,820163,820165,821112,821505,821893,822184,822307,822833,825210,828524,828854,828855,828856,828879,830003,831075,831364,832147,832202,832524,832825,833986,834057,834110,834244,834449,835032,835535,835789,835860,836433,836499,836547,836645,837224,837551,838066,838517,838540,838827,838961,839180,839883,839952,840201,840399,840977,841797,842256,842280,…	AT2G15760,MEE14,AT2G18670,DOGT1,HSPRO2,TCH3,ATSIK,AT3G10020,AT3G10040,LBD41,AT3G19680,AT3G23170,NIMIN-2,AT3G26910,ERD5,HAT3,ACBP3,AT4G27450,CBSX5,RMA3,AT4G27657,STY46,HSP17.6II,AT5G15120,DIN10,AT5G20790,DMR6,ACBP5,AT5G39890,AT5G40590,GDPD2,CML37,AT5G44260,AT5G49690,BBX29,BGAL4,TCH4,AT5G63130,NAC102,EXL2,AT5G65207,AT1G07135,AT1G10140,AT1G15010,AT1G03220,AT1G19530,AUF2,AT1G03610,AT1G26380,GA2OX2,AT…
1_Member	GO Biological Processes	GO:0071456	cellular response to hypoxia	-27.2791	-24.1127	56/242	816085,816382,818252,818588,818709,820163,820165,821112,821893,822833,828524,828854,828855,828856,828879,830003,831075,831364,832147,832202,832524,833986,834110,834244,835535,835860,836433,836499,836547,836645,837224,837551,838066,838517,838540,838827,838961,839180,839883,839952,840201,840399,840977,841797,842256,842280,842861,842933,843057,843325,843622,843623,843625,844047,3767664,28718918	MEE14,AT2G18670,DOGT1,HSPRO2,TCH3,AT3G10020,AT3G10040,LBD41,AT3G23170,ERD5,ACBP3,AT4G27450,CBSX5,RMA3,AT4G27657,STY46,HSP17.6II,AT5G15120,DIN10,AT5G20790,DMR6,AT5G39890,GDPD2,CML37,BBX29,TCH4,AT5G63130,NAC102,EXL2,AT5G65207,AT1G07135,AT1G10140,AT1G15010,AT1G03220,AT1G19530,AUF2,AT1G03610,AT1G26380,GA2OX2,AT1G30720,AT1G33055,PHI-1,FTM1,AT1G53620,AT1G59660,AT1G59860,AT1G65490,AT1G66180,AT1G67360,AT…
1_Member	GO Biological Processes	GO:0036294	cellular response to decreased oxygen levels	-27.0836	-24.0141	56/244	816085,816382,818252,818588,818709,820163,820165,821112,821893,822833,828524,828854,828855,828856,828879,830003,831075,831364,832147,832202,832524,833986,834110,834244,835535,835860,836433,836499,836547,836645,837224,837551,838066,838517,838540,838827,838961,839180,839883,839952,840201,840399,840977,841797,842256,842280,842861,842933,843057,843325,843622,843623,843625,844047,3767664,28718918	MEE14,AT2G18670,DOGT1,HSPRO2,TCH3,AT3G10020,AT3G10040,LBD41,AT3G23170,ERD5,ACBP3,AT4G27450,CBSX5,RMA3,AT4G27657,STY46,HSP17.6II,AT5G15120,DIN10,AT5G20790,DMR6,AT5G39890,GDPD2,CML37,BBX29,TCH4,AT5G63130,NAC102,EXL2,AT5G65207,AT1G07135,AT1G10140,AT1G15010,AT1G03220,AT1G19530,AUF2,AT1G03610,AT1G26380,GA2OX2,AT1G30720,AT1G33055,PHI-1,FTM1,AT1G53620,AT1G59660,AT1G59860,AT1G65490,AT1G66180,AT1G67360,AT…
1_Member	GO Biological Processes	GO:0071453	cellular response to oxygen levels	-26.9866	-23.9963	56/245	816085,816382,818252,818588,818709,820163,820165,821112,821893,822833,828524,828854,828855,828856,828879,830003,831075,831364,832147,832202,832524,833986,834110,834244,835535,835860,836433,836499,836547,836645,837224,837551,838066,838517,838540,838827,838961,839180,839883,839952,840201,840399,840977,841797,842256,842280,842861,842933,843057,843325,843622,843623,843625,844047,3767664,28718918	MEE14,AT2G18670,DOGT1,HSPRO2,TCH3,AT3G10020,AT3G10040,LBD41,AT3G23170,ERD5,ACBP3,AT4G27450,CBSX5,RMA3,AT4G27657,STY46,HSP17.6II,AT5G15120,DIN10,AT5G20790,DMR6,AT5G39890,GDPD2,CML37,BBX29,TCH4,AT5G63130,NAC102,EXL2,AT5G65207,AT1G07135,AT1G10140,AT1G15010,AT1G03220,AT1G19530,AUF2,AT1G03610,AT1G26380,GA2OX2,AT1G30720,AT1G33055,PHI-1,FTM1,AT1G53620,AT1G59660,AT1G59860,AT1G65490,AT1G66180,AT1G67360,AT…
2_Summary	GO Biological Processes	GO:0010243	response to organonitrogen compound	-14.067	-11.1436	72/683	814658,816091,816228,816384,816385,818112,818140,818762,819057,819413,820023,820032,820400,820637,820899,821505,822307,822645,824119,824244,824750,825431,826482,826619,826964,827561,827745,828367,828856,828879,828945,829671,830012,830112,831161,831322,831498,831931,833733,834110,834721,835033,835859,836433,836547,836645,836752,836812,837224,837931,838149,838517,838619,838731,838769,838961,838998,…	AT2G01300,AT2G15960,EXL5,AT2G18690,TPS11,AT2G35470,PGSIP7,AT2G41640,AT2G44500,RKF3,ATSIK,RAPTOR1,AT3G01175,AT3G14200,AT3G16510,AT3G19680,AT3G26910,PMAT2,LSU3,AT3G50800,AT3G55840,AT3G62570,AGP10,AT4G10270,LRX3,AT4G18340,AT4G20000,CYP706A2,RMA3,AT4G27657,AT4G28300,LHT7,AT4G38550,AT4G39580,AT5G13210,AT5G14700,AAE5,AT5G18130,AT5G37550,GDPD2,AT5G46780,AT5G49700,XTH25,AT5G63130,EXL2,AT5G65207,ARO2,AT5G…
2_Member	GO Biological Processes	GO:0010243	response to organonitrogen compound	-14.067	-11.1436	72/683	814658,816091,816228,816384,816385,818112,818140,818762,819057,819413,820023,820032,820400,820637,820899,821505,822307,822645,824119,824244,824750,825431,826482,826619,826964,827561,827745,828367,828856,828879,828945,829671,830012,830112,831161,831322,831498,831931,833733,834110,834721,835033,835859,836433,836547,836645,836752,836812,837224,837931,838149,838517,838619,838731,838769,838961,838998,…	AT2G01300,AT2G15960,EXL5,AT2G18690,TPS11,AT2G35470,PGSIP7,AT2G41640,AT2G44500,RKF3,ATSIK,RAPTOR1,AT3G01175,AT3G14200,AT3G16510,AT3G19680,AT3G26910,PMAT2,LSU3,AT3G50800,AT3G55840,AT3G62570,AGP10,AT4G10270,LRX3,AT4G18340,AT4G20000,CYP706A2,RMA3,AT4G27657,AT4G28300,LHT7,AT4G38550,AT4G39580,AT5G13210,AT5G14700,AAE5,AT5G18130,AT5G37550,GDPD2,AT5G46780,AT5G49700,XTH25,AT5G63130,EXL2,AT5G65207,ARO2,AT5G…
2_Member	GO Biological Processes	GO:0010200	response to chitin	-10.0252	-7.21099	40/325	816384,818112,818140,818762,819057,819413,820023,820899,821505,822307,824244,824750,825431,826482,826964,827561,827745,828367,828879,828945,830012,830112,831161,831322,833733,834110,835033,835859,836433,836547,836752,837224,838149,838619,838731,841769,842077,843625,3767664,28719399	AT2G18690,AT2G35470,PGSIP7,AT2G41640,AT2G44500,RKF3,ATSIK,AT3G16510,AT3G19680,AT3G26910,AT3G50800,AT3G55840,AT3G62570,AGP10,LRX3,AT4G18340,AT4G20000,CYP706A2,AT4G27657,AT4G28300,AT4G38550,AT4G39580,AT5G13210,AT5G14700,AT5G37550,GDPD2,AT5G49700,XTH25,AT5G63130,EXL2,ARO2,AT1G07135,AT1G15800,AT1G20310,AT1G21326,AT1G53340,PP2-B13,AT1G72940,PERK9,AT3G52520
2_Member	GO Biological Processes	GO:0031347	regulation of defense response	-8.16868	-5.51413	64/771	814658,816382,816384,817375,817484,818025,818140,818525,818762,818961,819057,819413,820023,820899,821505,822093,822184,822307,824681,824721,824750,825431,825440,826482,826964,827561,827610,827641,827745,828367,828782,828879,828945,829035,829671,830012,830112,831012,831322,831931,832538,833963,834721,836547,836696,836812,837033,837224,837551,838361,838683,838731,838769,838816,838863,839544,841427,…	AT2G01300,AT2G18670,AT2G18690,SYD,SAG13,JAZ7,PGSIP7,AT2G39400,AT2G41640,AT2G43590,AT2G44500,RKF3,ATSIK,AT3G16510,AT3G19680,RLP42,NIMIN-2,AT3G26910,EXO70H1,AGF2,AT3G55840,AT3G62570,GATL7,AGP10,LRX3,AT4G18340,RLP51,NLM1,AT4G20000,CYP706A2,EXT-like,AT4G27657,AT4G28300,ADS1,LHT7,AT4G38550,AT4G39580,AT5G11410,AT5G14700,AT5G18130,LSU2,AT5G39670,AT5G46780,EXL2,PCK2,AT5G66790,AT1G05340,AT1G07135,AT1G1014…
2_Member	GO Biological Processes	GO:0050832	defense response to fungus	-7.61987	-4.99751	60/726	814658,816085,816384,816817,818140,818762,818952,818961,819057,819413,820023,820429,821505,822184,822223,822307,824750,826619,826770,826861,827745,827844,828367,828524,828879,829671,830012,830112,832142,832202,832385,834465,834485,834678,834721,835033,835526,835789,835859,836433,836547,836602,836692,837033,837224,838066,838361,838517,838554,838619,838728,838769,838816,839295,842077,843625,3767664…	AT2G01300,MEE14,AT2G18690,PSK2,PGSIP7,AT2G41640,TI1,AT2G43590,AT2G44500,RKF3,ATSIK,HCHIB,AT3G19680,NIMIN-2,CYP71B3,AT3G26910,AT3G55840,AT4G10270,OSM34,AT4G12490,AT4G20000,AT4G20970,CYP706A2,ACBP3,AT4G27657,LHT7,AT4G38550,AT4G39580,AT5G20190,AT5G20790,SCPL34,AT5G44390,AT5G44575,WRKY8,AT5G46780,AT5G49700,THE1,BGAL4,XTH25,AT5G63130,EXL2,WRKY51,AT5G65660,AT1G05340,AT1G07135,AT1G15010,AT1G17830,AT1G03…
2_Member	GO Biological Processes	GO:0009751	response to salicylic acid	-6.51901	-4.0058	41/448	814658,816384,817841,818140,818588,818762,819057,820023,820899,822184,822223,822307,823994,824750,826964,829671,830012,830112,830751,831615,831863,832524,834465,834485,835859,836437,836547,837033,837076,837224,838057,838517,838619,838728,838793,841747,842077,843625,844028,5007772,5008204	AT2G01300,AT2G18690,AP4.3A,PGSIP7,HSPRO2,AT2G41640,AT2G44500,ATSIK,AT3G16510,NIMIN-2,CYP71B3,AT3G26910,BT2,AT3G55840,LRX3,LHT7,AT4G38550,AT4G39580,AT5G08520,RGL3,AT5G03350,DMR6,AT5G44390,AT5G44575,XTH25,BT1,EXL2,AT1G05340,BT3,AT1G07135,GAI,AT1G03220,AT1G20310,EXT3,DREB26,GRI,PP2-B13,AT1G72940,EXT4,AT1G36622,AT5G08760
2_Member	GO Biological Processes	GO:0002376	immune system process	-3.22648	-1.30308	33/465	816382,816384,818525,820899,822184,822223,822307,825431,826964,827745,828367,828519,829671,829955,830112,831012,834465,834485,834721,835789,836433,836547,836812,837033,837224,838619,838728,838731,842064,842077,844220,5008207,6241037	AT2G18670,AT2G18690,AT2G39400,AT3G16510,NIMIN-2,CYP71B3,AT3G26910,AT3G62570,LRX3,AT4G20000,CYP706A2,TLP1,LHT7,ELI3-2,AT4G39580,AT5G11410,AT5G44390,AT5G44575,AT5G46780,BGAL4,AT5G63130,EXL2,AT5G66790,AT1G05340,AT1G07135,AT1G20310,EXT3,AT1G21326,AT1G56120,PP2-B13,AT1G78830,PEP7,AT5G44585
3_Summary	GO Biological Processes	GO:0009642	response to light intensity	-10.6044	-7.73896	46/395	814800,815558,816091,816298,816385,818709,819869,820584,820784,820805,821775,821855,822645,823715,823888,823997,825091,827463,827683,828117,828524,828854,829544,829879,830482,830545,831262,831498,831670,834110,835789,836440,837483,838517,838739,838961,838998,839105,839822,842203,842477,843365,843974,843992,28717345,28717420	PLPB,AT2G10940,AT2G15960,AT2G17880,TPS11,TCH3,BCE2,BGAL1,AT3G15450,AT3G15630,CWLP,ELIP1,PMAT2,AT3G45730,ASN1,AT3G48390,PRN,ERF6,AT4G19420,AT4G01330,ACBP3,AT4G27450,AT4G33980,AT4G37250,AT5G05965,AT5G06570,AT5G14120,AAE5,AT5G18030,GDPD2,BGAL4,AT5G63190,PHYA,AT1G03220,AT1G21400,AT1G03610,TPS9,AT1G25230,AT1G29460,ZF14,GPT2,TPS8,ATL8,AT1G76590,AT1G52245,CLE1
3_Member	GO Biological Processes	GO:0009642	response to light intensity	-10.6044	-7.73896	46/395	814800,815558,816091,816298,816385,818709,819869,820584,820784,820805,821775,821855,822645,823715,823888,823997,825091,827463,827683,828117,828524,828854,829544,829879,830482,830545,831262,831498,831670,834110,835789,836440,837483,838517,838739,838961,838998,839105,839822,842203,842477,843365,843974,843992,28717345,28717420	PLPB,AT2G10940,AT2G15960,AT2G17880,TPS11,TCH3,BCE2,BGAL1,AT3G15450,AT3G15630,CWLP,ELIP1,PMAT2,AT3G45730,ASN1,AT3G48390,PRN,ERF6,AT4G19420,AT4G01330,ACBP3,AT4G27450,AT4G33980,AT4G37250,AT5G05965,AT5G06570,AT5G14120,AAE5,AT5G18030,GDPD2,BGAL4,AT5G63190,PHYA,AT1G03220,AT1G21400,AT1G03610,TPS9,AT1G25230,AT1G29460,ZF14,GPT2,TPS8,ATL8,AT1G76590,AT1G52245,CLE1
4_Summary	GO Biological Processes	GO:0010015	root morphogenesis	-9.35575	-6.58726	62/686	814899,816961,817524,817979,818799,818917,818961,819057,819299,819357,819415,820078,820398,821089,821344,821851,824192,824298,824789,826868,827195,827350,827384,827601,827983,828083,828297,828776,829035,829039,829155,829610,830433,831095,831901,834073,834087,834265,834863,834987,835040,835280,835485,835596,835755,835913,836187,836256,836349,837073,837745,837813,838214,838728,841769,842118,842203,…	MRH6,LRL1,UGT71C2,CIPK13,AT2G41990,AT2G43150,AT2G43590,AT2G44500,PPa3,AT2G47440,AT2G48030,LAC7,BIG,AT3G01730,AT3G18170,AT3G22800,AT3G50300,AT3G51350,AT3G56230,AIR1,ATCSLB05,RGF6,HB-2,AT4G18670,EXPA17,RHS13,RHS14,SHV3,ADS1,RHS16,AT4G30320,COW1,MOP10,AT5G02580,AT5G01210,AGP24,AT5G40860,CYP705A12,AT5G48110,SHV2,AT5G49770,AT5G52050,AT5G54020,AT5G55050,AGP14,LRL3,PIP2;4,AT5G61350,AT5G62280,AT1G05660,A…
4_Member	GO Biological Processes	GO:0010015	root morphogenesis	-9.35575	-6.58726	62/686	814899,816961,817524,817979,818799,818917,818961,819057,819299,819357,819415,820078,820398,821089,821344,821851,824192,824298,824789,826868,827195,827350,827384,827601,827983,828083,828297,828776,829035,829039,829155,829610,830433,831095,831901,834073,834087,834265,834863,834987,835040,835280,835485,835596,835755,835913,836187,836256,836349,837073,837745,837813,838214,838728,841769,842118,842203,…	MRH6,LRL1,UGT71C2,CIPK13,AT2G41990,AT2G43150,AT2G43590,AT2G44500,PPa3,AT2G47440,AT2G48030,LAC7,BIG,AT3G01730,AT3G18170,AT3G22800,AT3G50300,AT3G51350,AT3G56230,AIR1,ATCSLB05,RGF6,HB-2,AT4G18670,EXPA17,RHS13,RHS14,SHV3,ADS1,RHS16,AT4G30320,COW1,MOP10,AT5G02580,AT5G01210,AGP24,AT5G40860,CYP705A12,AT5G48110,SHV2,AT5G49770,AT5G52050,AT5G54020,AT5G55050,AGP14,LRL3,PIP2;4,AT5G61350,AT5G62280,AT1G05660,A…
4_Member	GO Biological Processes	GO:0090558	plant epidermis development	-8.19013	-5.51413	57/649	814899,816961,817524,818917,819057,819357,819415,819860,821089,821344,821769,821851,822038,824298,825431,826534,826864,826867,827195,828083,828297,828687,828776,829006,829039,829610,830017,830032,830326,830433,832367,834087,834257,834265,834289,834734,834735,834863,834987,835485,835755,835913,836187,836256,836287,836349,836447,836696,837121,837813,838214,838728,838839,841769,842651,843432,10723075	MRH6,LRL1,UGT71C2,AT2G43150,AT2G44500,AT2G47440,AT2G48030,AT3G06750,AT3G01730,AT3G18170,AT3G22070,AT3G22800,AT3G24480,AT3G51350,AT3G62570,AT4G09500,AT4G12520,AT4G12545,ATCSLB05,RHS13,RHS14,XTH14,SHV3,XTH26,RHS16,COW1,KAK,PRP4,SIM,MOP10,TET12,AT5G40860,AT5G42500,CYP705A12,AT5G42785,AT5G46890,AT5G46900,AT5G48110,SHV2,AT5G54020,AGP14,LRL3,PIP2;4,AT5G61350,CYCP4;2,AT5G62280,AT5G63270,PCK2,AT1G06120,E…
4_Member	GO Biological Processes	GO:0071695	anatomical structure maturation	-5.58706	-3.14079	32/336	814899,816961,817457,819057,819144,819299,819415,821089,821344,825496,827195,828083,828776,829039,829610,830433,831615,831901,833998,834449,834987,835755,835913,836187,836256,837813,838214,838244,838728,842118,842651,843432	MRH6,LRL1,CYP707A2,AT2G44500,AT2G45360,PPa3,AT2G48030,AT3G01730,AT3G18170,AT3G63210,ATCSLB05,RHS13,SHV3,RHS16,COW1,MOP10,RGL3,AT5G01210,AATP1,AT5G44260,SHV2,AGP14,LRL3,PIP2;4,AT5G61350,EXPA7,RSH3,UP6,EXT3,AT1G56630,RHS8,PIN3
4_Member	GO Biological Processes	GO:0021700	developmental maturation	-4.98819	-2.68209	32/359	814899,816961,817457,819057,819144,819299,819415,821089,821344,825496,827195,828083,828776,829039,829610,830433,831615,831901,833998,834449,834987,835755,835913,836187,836256,837813,838214,838244,838728,842118,842651,843432	MRH6,LRL1,CYP707A2,AT2G44500,AT2G45360,PPa3,AT2G48030,AT3G01730,AT3G18170,AT3G63210,ATCSLB05,RHS13,SHV3,RHS16,COW1,MOP10,RGL3,AT5G01210,AATP1,AT5G44260,SHV2,AGP14,LRL3,PIP2;4,AT5G61350,EXPA7,RSH3,UP6,EXT3,AT1G56630,RHS8,PIN3
4_Member	GO Biological Processes	GO:0048764	trichoblast maturation	-4.95364	-2.67651	18/144	814899,816961,821089,827195,828083,828776,829039,829610,830433,834987,835755,835913,836187,836256,837813,838214,842651,843432	MRH6,LRL1,AT3G01730,ATCSLB05,RHS13,SHV3,RHS16,COW1,MOP10,SHV2,AGP14,LRL3,PIP2;4,AT5G61350,EXPA7,RSH3,RHS8,PIN3
4_Member	GO Biological Processes	GO:0048765	root hair cell differentiation	-4.95364	-2.67651	18/144	814899,816961,821089,827195,828083,828776,829039,829610,830433,834987,835755,835913,836187,836256,837813,838214,842651,843432	MRH6,LRL1,AT3G01730,ATCSLB05,RHS13,SHV3,RHS16,COW1,MOP10,SHV2,AGP14,LRL3,PIP2;4,AT5G61350,EXPA7,RSH3,RHS8,PIN3
4_Member	GO Biological Processes	GO:0048469	cell maturation	-4.9117	-2.64836	18/145	814899,816961,821089,827195,828083,828776,829039,829610,830433,834987,835755,835913,836187,836256,837813,838214,842651,843432	MRH6,LRL1,AT3G01730,ATCSLB05,RHS13,SHV3,RHS16,COW1,MOP10,SHV2,AGP14,LRL3,PIP2;4,AT5G61350,EXPA7,RSH3,RHS8,PIN3
4_Member	GO Biological Processes	GO:0010054	trichoblast differentiation	-4.66866	-2.45647	18/151	814899,816961,821089,827195,828083,828776,829039,829610,830433,834987,835755,835913,836187,836256,837813,838214,842651,843432	MRH6,LRL1,AT3G01730,ATCSLB05,RHS13,SHV3,RHS16,COW1,MOP10,SHV2,AGP14,LRL3,PIP2;4,AT5G61350,EXPA7,RSH3,RHS8,PIN3
4_Member	GO Biological Processes	GO:0080147	root hair cell development	-4.07296	-1.97657	14/110	816961,821089,827195,828083,829610,830433,835755,835913,836187,836256,837813,838214,842651,843432	LRL1,AT3G01730,ATCSLB05,RHS13,COW1,MOP10,AGP14,LRL3,PIP2;4,AT5G61350,EXPA7,RSH3,RHS8,PIN3
4_Member	GO Biological Processes	GO:0010053	root epidermal cell differentiation	-3.88799	-1.83551	18/173	814899,816961,821089,827195,828083,828776,829039,829610,830433,834987,835755,835913,836187,836256,837813,838214,842651,843432	MRH6,LRL1,AT3G01730,ATCSLB05,RHS13,SHV3,RHS16,COW1,MOP10,SHV2,AGP14,LRL3,PIP2;4,AT5G61350,EXPA7,RSH3,RHS8,PIN3
4_Member	GO Biological Processes	GO:0090627	plant epidermal cell differentiation	-3.66825	-1.6347	20/212	814899,816961,820217,821089,827195,828083,828776,829039,829610,830433,834987,835755,835913,836187,836256,836287,837813,838214,842651,843432	MRH6,LRL1,LGO,AT3G01730,ATCSLB05,RHS13,SHV3,RHS16,COW1,MOP10,SHV2,AGP14,LRL3,PIP2;4,AT5G61350,CYCP4;2,EXPA7,RSH3,RHS8,PIN3
4_Member	GO Biological Processes	GO:0048767	root hair elongation	-3.0958	-1.19654	10/78	816961,821089,827195,829610,830433,835755,836187,837813,842651,843432	LRL1,AT3G01730,ATCSLB05,COW1,MOP10,AGP14,PIP2;4,EXPA7,RHS8,PIN3
4_Member	GO Biological Processes	GO:0016049	cell growth	-2.86188	-1.00188	36/548	816961,820398,821089,821505,821943,824657,824715,827195,827384,827983,828083,828776,829039,829610,829879,830095,830433,832076,832385,834784,834987,835256,835526,835707,835755,836187,837596,837813,838112,838839,841228,842601,842651,843288,843432,844182	LRL1,BIG,AT3G01730,AT3G19680,IPT7,PMR6,EXPA16,ATCSLB05,HB-2,EXPA17,RHS13,SHV3,RHS16,COW1,AT4G37250,BRI1,MOP10,ROPGEF10,SCPL34,HAT2,SHV2,GA20OX2,THE1,NAS2,AGP14,PIP2;4,XTH33,EXPA7,AT1G15415,AT1G22330,AT1G48100,EXPA18,RHS8,EXPA1,PIN3,AT1G78460
4_Member	GO Biological Processes	GO:0060560	developmental growth involved in morphogenesis	-2.38021	-0.627208	30/464	816961,820398,821089,821943,824715,827195,827384,827983,828083,828776,829039,829610,829879,830095,830433,832076,834784,834987,835256,835526,835707,835755,836187,837813,838112,842601,842651,843288,843432,844182	LRL1,BIG,AT3G01730,IPT7,EXPA16,ATCSLB05,HB-2,EXPA17,RHS13,SHV3,RHS16,COW1,AT4G37250,BRI1,MOP10,ROPGEF10,HAT2,SHV2,GA20OX2,THE1,NAS2,AGP14,PIP2;4,EXPA7,AT1G15415,EXPA18,RHS8,EXPA1,PIN3,AT1G78460
5_Summary	GO Biological Processes	GO:0006979	response to oxidative stress	-8.91407	-6.18698	57/620	816070,816384,816500,817103,818140,818490,818588,818762,820023,820163,822833,823994,824158,824919,827463,827745,828271,828357,828707,828879,828945,829730,829795,831075,831370,832099,832147,832302,834110,834223,834244,834678,835789,836437,836547,836876,837076,837224,837551,837891,838107,838206,838212,838517,838728,839969,839971,840353,841747,842120,842280,843537,844047,844177,844353,2745879,5007772	AT2G15760,AT2G18690,OZF1,AT2G25625,PGSIP7,AT2G39040,HSPRO2,AT2G41640,ATSIK,AT3G10020,ERD5,BT2,AT3G49960,SIP2,ERF6,AT4G20000,MSRB7,AT4G22610,AT4G26010,AT4G27657,AT4G28300,SEN1,AT4G36430,HSP17.6II,AT5G15180,RAP2.11,DIN10,RHS18,GDPD2,PER64,CML37,WRKY8,BGAL4,BT1,EXL2,RHS19,BT3,AT1G07135,AT1G10140,AT1G13310,GLYI4,AT1G05250,MC8,AT1G03220,EXT3,RSH4,AT1G30870,AT1G34510,GRI,PAP1,AT1G59860,AT1G72060,ADH1,A…
5_Member	GO Biological Processes	GO:0006979	response to oxidative stress	-8.91407	-6.18698	57/620	816070,816384,816500,817103,818140,818490,818588,818762,820023,820163,822833,823994,824158,824919,827463,827745,828271,828357,828707,828879,828945,829730,829795,831075,831370,832099,832147,832302,834110,834223,834244,834678,835789,836437,836547,836876,837076,837224,837551,837891,838107,838206,838212,838517,838728,839969,839971,840353,841747,842120,842280,843537,844047,844177,844353,2745879,5007772	AT2G15760,AT2G18690,OZF1,AT2G25625,PGSIP7,AT2G39040,HSPRO2,AT2G41640,ATSIK,AT3G10020,ERD5,BT2,AT3G49960,SIP2,ERF6,AT4G20000,MSRB7,AT4G22610,AT4G26010,AT4G27657,AT4G28300,SEN1,AT4G36430,HSP17.6II,AT5G15180,RAP2.11,DIN10,RHS18,GDPD2,PER64,CML37,WRKY8,BGAL4,BT1,EXL2,RHS19,BT3,AT1G07135,AT1G10140,AT1G13310,GLYI4,AT1G05250,MC8,AT1G03220,EXT3,RSH4,AT1G30870,AT1G34510,GRI,PAP1,AT1G59860,AT1G72060,ADH1,A…
5_Member	GO Biological Processes	GO:0000302	response to reactive oxygen species	-2.73618	-0.907211	15/165	823994,827463,828271,831075,832099,834244,834678,836437,837076,838212,841747,842120,842280,844047,2745879	BT2,ERF6,MSRB7,HSP17.6II,RAP2.11,CML37,WRKY8,BT1,BT3,MC8,GRI,PAP1,AT1G59860,ADH1,SAG20
5_Member	GO Biological Processes	GO:0042542	response to hydrogen peroxide	-2.12462	-0.435315	8/74	823994,831075,834678,836437,837076,838212,842280,844047	BT2,HSP17.6II,WRKY8,BT1,BT3,MC8,AT1G59860,ADH1
6_Summary	GO Biological Processes	GO:0009639	response to red or far red light	-7.50441	-4.91201	39/381	816385,816671,817457,817696,818887,819100,819292,819383,819569,820398,821667,821855,822519,823498,825810,827384,828879,829361,829363,829544,830051,830062,831453,832119,832477,834784,835256,837483,837714,837940,838057,838125,838244,838683,839337,839883,840184,843288,843992	TPS11,BBX18,CYP707A2,STH,PAR1,HB4,PRR9,RFI2,AT3G04140,BIG,BBX32,ELIP1,ABCB19,AT3G43850,AT4G04745,HB-2,AT4G27657,IAA29,AT4G32290,AT4G33980,BBX19,BZS1,KIN1,AT5G19970,SIGE,HAT2,GA20OX2,PHYA,AT1G11700,BXL2,GAI,GA3OX1,UP6,ESC,ASG4,GA2OX2,GBSS1,EXPA1,AT1G76590
6_Member	GO Biological Processes	GO:0009639	response to red or far red light	-7.50441	-4.91201	39/381	816385,816671,817457,817696,818887,819100,819292,819383,819569,820398,821667,821855,822519,823498,825810,827384,828879,829361,829363,829544,830051,830062,831453,832119,832477,834784,835256,837483,837714,837940,838057,838125,838244,838683,839337,839883,840184,843288,843992	TPS11,BBX18,CYP707A2,STH,PAR1,HB4,PRR9,RFI2,AT3G04140,BIG,BBX32,ELIP1,ABCB19,AT3G43850,AT4G04745,HB-2,AT4G27657,IAA29,AT4G32290,AT4G33980,BBX19,BZS1,KIN1,AT5G19970,SIGE,HAT2,GA20OX2,PHYA,AT1G11700,BXL2,GAI,GA3OX1,UP6,ESC,ASG4,GA2OX2,GBSS1,EXPA1,AT1G76590
6_Member	GO Biological Processes	GO:0010218	response to far red light	-4.26224	-2.11933	9/46	819100,819383,821855,822519,827384,829361,832477,837483,838057	HB4,RFI2,ELIP1,ABCB19,HB-2,IAA29,SIGE,PHYA,GAI
6_Member	GO Biological Processes	GO:0010114	response to red light	-3.9185	-1.85758	13/100	817457,819383,821855,825810,829361,829544,832477,837483,837714,837940,838125,839883,843288	CYP707A2,RFI2,ELIP1,AT4G04745,IAA29,AT4G33980,SIGE,PHYA,AT1G11700,BXL2,GA3OX1,GA2OX2,EXPA1
7_Summary	GO Biological Processes	GO:0009753	response to jasmonic acid	-6.70116	-4.13679	52/628	814658,816070,816384,816817,817022,817358,817841,818025,818140,818277,818421,819057,819413,820646,820789,821845,821851,822184,823819,823994,824241,825220,827902,828357,829730,830012,830592,831161,831262,831322,831615,832142,832190,834465,836547,836602,837033,837891,838057,838361,838619,838793,838863,839723,840184,841747,842120,842419,843622,844028,3767664,5007772,814647,818858,819634,825091,82894…	AT2G01300,AT2G15760,AT2G18690,PSK2,TAT3,AT2G28120,AP4.3A,JAZ7,PGSIP7,TRFL8,AGT3,AT2G44500,RKF3,AT3G14260,NAC3,HMT3,AT3G22800,NIMIN-2,UGT76E12,BT2,CML41,AT3G60490,TBL26,AT4G22610,SEN1,AT4G38550,ST2A,AT5G13210,AT5G14120,AT5G14700,RGL3,AT5G20190,AT5G20670,AT5G44390,EXL2,WRKY51,AT1G05340,AT1G13310,GAI,AT1G17830,AT1G20310,DREB26,AT1G22570,AGP31,GBSS1,GRI,PAP1,AT1G61255,AT1G72910,EXT4,PERK9,AT1G36622,P…
7_Member	GO Biological Processes	GO:0009753	response to jasmonic acid	-6.70116	-4.13679	52/628	814658,816070,816384,816817,817022,817358,817841,818025,818140,818277,818421,819057,819413,820646,820789,821845,821851,822184,823819,823994,824241,825220,827902,828357,829730,830012,830592,831161,831262,831322,831615,832142,832190,834465,836547,836602,837033,837891,838057,838361,838619,838793,838863,839723,840184,841747,842120,842419,843622,844028,3767664,5007772	AT2G01300,AT2G15760,AT2G18690,PSK2,TAT3,AT2G28120,AP4.3A,JAZ7,PGSIP7,TRFL8,AGT3,AT2G44500,RKF3,AT3G14260,NAC3,HMT3,AT3G22800,NIMIN-2,UGT76E12,BT2,CML41,AT3G60490,TBL26,AT4G22610,SEN1,AT4G38550,ST2A,AT5G13210,AT5G14120,AT5G14700,RGL3,AT5G20190,AT5G20670,AT5G44390,EXL2,WRKY51,AT1G05340,AT1G13310,GAI,AT1G17830,AT1G20310,DREB26,AT1G22570,AGP31,GBSS1,GRI,PAP1,AT1G61255,AT1G72910,EXT4,PERK9,AT1G36622
7_Member	GO Biological Processes	GO:0070542	response to fatty acid	-6.61532	-4.07728	52/632	814658,816070,816384,816817,817022,817358,817841,818025,818140,818277,818421,819057,819413,820646,820789,821845,821851,822184,823819,823994,824241,825220,827902,828357,829730,830012,830592,831161,831262,831322,831615,832142,832190,834465,836547,836602,837033,837891,838057,838361,838619,838793,838863,839723,840184,841747,842120,842419,843622,844028,3767664,5007772	AT2G01300,AT2G15760,AT2G18690,PSK2,TAT3,AT2G28120,AP4.3A,JAZ7,PGSIP7,TRFL8,AGT3,AT2G44500,RKF3,AT3G14260,NAC3,HMT3,AT3G22800,NIMIN-2,UGT76E12,BT2,CML41,AT3G60490,TBL26,AT4G22610,SEN1,AT4G38550,ST2A,AT5G13210,AT5G14120,AT5G14700,RGL3,AT5G20190,AT5G20670,AT5G44390,EXL2,WRKY51,AT1G05340,AT1G13310,GAI,AT1G17830,AT1G20310,DREB26,AT1G22570,AGP31,GBSS1,GRI,PAP1,AT1G61255,AT1G72910,EXT4,PERK9,AT1G36622
7_Member	GO Biological Processes	GO:0071396	cellular response to lipid	-2.09432	-0.410395	32/528	814647,816070,816817,817841,818858,819634,820646,820789,823994,825091,825220,828945,828993,830095,831322,831615,831722,831901,832142,833552,835526,836433,836602,837033,838057,838125,841395,841747,842120,843622,2745762,3767664	PDE331,AT2G15760,PSK2,AP4.3A,TTL3,SWP,AT3G14260,NAC3,BT2,PRN,AT3G60490,AT4G28300,YUC8,BRI1,AT5G14700,RGL3,LECRKA4.1,AT5G01210,AT5G20190,HK2,THE1,AT5G63130,WRKY51,AT1G05340,GAI,GA3OX1,ABF1,GRI,PAP1,AT1G72910,AT1G24580,PERK9
7_Member	GO Biological Processes	GO:0071395	cellular response to jasmonic acid stimulus	-2.08404	-0.405452	13/158	816070,816817,817841,820646,820789,825220,831322,831615,836602,838057,841747,842120,843622	AT2G15760,PSK2,AP4.3A,AT3G14260,NAC3,AT3G60490,AT5G14700,RGL3,WRKY51,GAI,GRI,PAP1,AT1G72910
8_Summary	GO Biological Processes	GO:0009723	response to ethylene	-6.00466	-3.51492	27/245	817680,818762,819359,819413,820429,820899,826956,827463,827683,828083,828519,828853,828879,828993,831615,832099,832607,834411,836349,836564,837024,837076,837224,838057,842120,843060,843974,819292,820883,833552	ERF15,AT2G41640,MYB12,RKF3,HCHIB,AT3G16510,YUC2,ERF6,AT4G19420,RHS13,TLP1,PORB,AT4G27657,YUC8,RGL3,RAP2.11,EBF2,YUC5,AT5G62280,AT5G64430,YUC9,BT3,AT1G07135,GAI,PAP1,AT1G67400,ATL8,PRR9,AHP4,HK2
8_Member	GO Biological Processes	GO:0009723	response to ethylene	-6.00466	-3.51492	27/245	817680,818762,819359,819413,820429,820899,826956,827463,827683,828083,828519,828853,828879,828993,831615,832099,832607,834411,836349,836564,837024,837076,837224,838057,842120,843060,843974	ERF15,AT2G41640,MYB12,RKF3,HCHIB,AT3G16510,YUC2,ERF6,AT4G19420,RHS13,TLP1,PORB,AT4G27657,YUC8,RGL3,RAP2.11,EBF2,YUC5,AT5G62280,AT5G64430,YUC9,BT3,AT1G07135,GAI,PAP1,AT1G67400,ATL8
8_Member	GO Biological Processes	GO:0000160	phosphorelay signal transduction system	-2.92753	-1.05114	12/111	817680,818762,819292,819413,820429,820883,820899,827463,828879,833552,843060,843974	ERF15,AT2G41640,PRR9,RKF3,HCHIB,AHP4,AT3G16510,ERF6,AT4G27657,HK2,AT1G67400,ATL8
8_Member	GO Biological Processes	GO:0071369	cellular response to ethylene stimulus	-2.89837	-1.02823	11/97	817680,818762,819413,820429,820899,827463,828879,836349,837224,843060,843974	ERF15,AT2G41640,RKF3,HCHIB,AT3G16510,ERF6,AT4G27657,AT5G62280,AT1G07135,AT1G67400,ATL8
8_Member	GO Biological Processes	GO:0009873	ethylene-activated signaling pathway	-2.51879	-0.732572	9/78	817680,818762,819413,820429,820899,827463,828879,843060,843974	ERF15,AT2G41640,RKF3,HCHIB,AT3G16510,ERF6,AT4G27657,AT1G67400,ATL8
9_Summary	GO Biological Processes	GO:0009651	response to salt stress	-5.6071	-3.14079	49/628	814800,818354,818457,818762,819057,819359,819736,820023,820899,821904,822223,823994,824046,824080,824119,824120,824750,825753,826917,828879,828945,829041,830064,830751,831075,831298,831344,831498,831615,831782,832468,832477,832538,833552,833998,834721,835005,835008,836050,836433,836547,837076,838057,838138,838896,842280,842862,844047,7922355	PLPB,ChlAKR,ANNAT4,AT2G41640,AT2G44500,MYB12,EMB2016,ATSIK,AT3G16510,MYB15,CYP71B3,BT2,PHT3;2,AT3G49190,LSU3,LSU1,AT3G55840,RbcX1,AT4G13030,AT4G27657,AT4G28300,AT4G29200,RD19,AT5G08520,HSP17.6II,AT5G14470,AT5G14920,AAE5,RGL3,SIS,SLAH3,SIGE,LSU2,HK2,AATP1,AT5G46780,bZIP1,CP1,LTP4,AT5G63130,EXL2,BT3,GAI,AVP1,AT1G22890,AT1G59860,AT1G65500,ADH1,AT4G18422
9_Member	GO Biological Processes	GO:0009651	response to salt stress	-5.6071	-3.14079	49/628	814800,818354,818457,818762,819057,819359,819736,820023,820899,821904,822223,823994,824046,824080,824119,824120,824750,825753,826917,828879,828945,829041,830064,830751,831075,831298,831344,831498,831615,831782,832468,832477,832538,833552,833998,834721,835005,835008,836050,836433,836547,837076,838057,838138,838896,842280,842862,844047,7922355	PLPB,ChlAKR,ANNAT4,AT2G41640,AT2G44500,MYB12,EMB2016,ATSIK,AT3G16510,MYB15,CYP71B3,BT2,PHT3;2,AT3G49190,LSU3,LSU1,AT3G55840,RbcX1,AT4G13030,AT4G27657,AT4G28300,AT4G29200,RD19,AT5G08520,HSP17.6II,AT5G14470,AT5G14920,AAE5,RGL3,SIS,SLAH3,SIGE,LSU2,HK2,AATP1,AT5G46780,bZIP1,CP1,LTP4,AT5G63130,EXL2,BT3,GAI,AVP1,AT1G22890,AT1G59860,AT1G65500,ADH1,AT4G18422
10_Summary	GO Biological Processes	GO:0031667	response to nutrient levels	-5.53765	-3.11158	29/290	814828,819400,819869,820032,820784,822170,823888,823997,824119,824120,824754,827487,828083,828855,832243,832538,834943,835005,835423,836440,838739,839418,841143,841144,842774,842933,843280,843550,6240993,816382,821613,822453	RNS1,AT2G47880,BCE2,RAPTOR1,AT3G15450,AT3G25790,ASN1,AT3G48390,LSU3,LSU1,SUE4,AT4G17670,RHS13,CBSX5,AKINBETA1,LSU2,ATSDI1,bZIP1,AT5G53420,AT5G63190,AT1G21400,AT1G04770,AT1G47395,AT1G47400,MGL,AT1G66180,AT1G69480,AT1G72180,AT2G30766,AT2G18670,OCT4,AT3G28270
10_Member	GO Biological Processes	GO:0031667	response to nutrient levels	-5.53765	-3.11158	29/290	814828,819400,819869,820032,820784,822170,823888,823997,824119,824120,824754,827487,828083,828855,832243,832538,834943,835005,835423,836440,838739,839418,841143,841144,842774,842933,843280,843550,6240993	RNS1,AT2G47880,BCE2,RAPTOR1,AT3G15450,AT3G25790,ASN1,AT3G48390,LSU3,LSU1,SUE4,AT4G17670,RHS13,CBSX5,AKINBETA1,LSU2,ATSDI1,bZIP1,AT5G53420,AT5G63190,AT1G21400,AT1G04770,AT1G47395,AT1G47400,MGL,AT1G66180,AT1G69480,AT1G72180,AT2G30766
10_Member	GO Biological Processes	GO:0009991	response to extracellular stimulus	-5.37115	-2.96438	32/344	814828,816382,819400,819869,820032,820784,821613,822170,822453,823888,823997,824119,824120,824754,827487,828083,828855,832243,832538,834943,835005,835423,836440,838739,839418,841143,841144,842774,842933,843280,843550,6240993	RNS1,AT2G18670,AT2G47880,BCE2,RAPTOR1,AT3G15450,OCT4,AT3G25790,AT3G28270,ASN1,AT3G48390,LSU3,LSU1,SUE4,AT4G17670,RHS13,CBSX5,AKINBETA1,LSU2,ATSDI1,bZIP1,AT5G53420,AT5G63190,AT1G21400,AT1G04770,AT1G47395,AT1G47400,MGL,AT1G66180,AT1G69480,AT1G72180,AT2G30766
10_Member	GO Biological Processes	GO:0042594	response to starvation	-5.2748	-2.90425	26/252	814828,819400,819869,820032,822170,823888,823997,824119,824120,824754,827487,828083,828855,832538,834943,835005,835423,836440,838739,839418,841143,841144,842774,843280,843550,6240993	RNS1,AT2G47880,BCE2,RAPTOR1,AT3G25790,ASN1,AT3G48390,LSU3,LSU1,SUE4,AT4G17670,RHS13,CBSX5,LSU2,ATSDI1,bZIP1,AT5G53420,AT5G63190,AT1G21400,AT1G04770,AT1G47395,AT1G47400,MGL,AT1G69480,AT1G72180,AT2G30766
10_Member	GO Biological Processes	GO:0031668	cellular response to extracellular stimulus	-3.27232	-1.34267	23/279	814828,816382,819400,819869,820032,820784,821613,822170,822453,823888,824119,824120,824754,828083,828855,832243,832538,834943,835005,838739,839418,842774,843280	RNS1,AT2G18670,AT2G47880,BCE2,RAPTOR1,AT3G15450,OCT4,AT3G25790,AT3G28270,ASN1,LSU3,LSU1,SUE4,RHS13,CBSX5,AKINBETA1,LSU2,ATSDI1,bZIP1,AT1G21400,AT1G04770,MGL,AT1G69480
10_Member	GO Biological Processes	GO:0031669	cellular response to nutrient levels	-3.16139	-1.24416	20/232	814828,819400,819869,820032,820784,822170,823888,824119,824120,824754,828083,828855,832243,832538,834943,835005,838739,839418,842774,843280	RNS1,AT2G47880,BCE2,RAPTOR1,AT3G15450,AT3G25790,ASN1,LSU3,LSU1,SUE4,RHS13,CBSX5,AKINBETA1,LSU2,ATSDI1,bZIP1,AT1G21400,AT1G04770,MGL,AT1G69480
10_Member	GO Biological Processes	GO:0071496	cellular response to external stimulus	-3.14495	-1.23379	23/285	814828,816382,819400,819869,820032,820784,821613,822170,822453,823888,824119,824120,824754,828083,828855,832243,832538,834943,835005,838739,839418,842774,843280	RNS1,AT2G18670,AT2G47880,BCE2,RAPTOR1,AT3G15450,OCT4,AT3G25790,AT3G28270,ASN1,LSU3,LSU1,SUE4,RHS13,CBSX5,AKINBETA1,LSU2,ATSDI1,bZIP1,AT1G21400,AT1G04770,MGL,AT1G69480
10_Member	GO Biological Processes	GO:0009267	cellular response to starvation	-2.82864	-0.973959	18/212	814828,819400,819869,820032,822170,823888,824119,824120,824754,828083,828855,832538,834943,835005,838739,839418,842774,843280	RNS1,AT2G47880,BCE2,RAPTOR1,AT3G25790,ASN1,LSU3,LSU1,SUE4,RHS13,CBSX5,LSU2,ATSDI1,bZIP1,AT1G21400,AT1G04770,MGL,AT1G69480
11_Summary	GO Biological Processes	GO:0009637	response to blue light	-5.30997	-2.92169	20/163	816671,819569,821667,821855,822519,823570,824440,825091,828572,829544,829879,831728,832477,833972,837483,838244,839337,843119,843133,7922355,819292,827384,831453,843992,2745762,840184,821613,822453,842774	BBX18,AT3G04140,BBX32,ELIP1,ABCB19,AT3G44450,AT3G52740,PRN,AT4G24700,AT4G33980,AT4G37250,AT5G02950,SIGE,HB23,PHYA,UP6,ASG4,AT1G67910,FKF1,AT4G18422,PRR9,HB-2,KIN1,AT1G76590,AT1G24580,GBSS1,OCT4,AT3G28270,MGL
11_Member	GO Biological Processes	GO:0009637	response to blue light	-5.30997	-2.92169	20/163	816671,819569,821667,821855,822519,823570,824440,825091,828572,829544,829879,831728,832477,833972,837483,838244,839337,843119,843133,7922355	BBX18,AT3G04140,BBX32,ELIP1,ABCB19,AT3G44450,AT3G52740,PRN,AT4G24700,AT4G33980,AT4G37250,AT5G02950,SIGE,HB23,PHYA,UP6,ASG4,AT1G67910,FKF1,AT4G18422
11_Member	GO Biological Processes	GO:0071483	cellular response to blue light	-4.4571	-2.2684	8/34	816671,821667,821855,823570,824440,825091,832477,838244	BBX18,BBX32,ELIP1,AT3G44450,AT3G52740,PRN,SIGE,UP6
11_Member	GO Biological Processes	GO:0071482	cellular response to light stimulus	-3.54706	-1.57791	16/153	816671,819292,819569,821667,821855,823570,824440,825091,827384,831453,832477,837483,838244,839337,843992,2745762	BBX18,PRR9,AT3G04140,BBX32,ELIP1,AT3G44450,AT3G52740,PRN,HB-2,KIN1,SIGE,PHYA,UP6,ASG4,AT1G76590,AT1G24580
11_Member	GO Biological Processes	GO:0071478	cellular response to radiation	-3.32398	-1.38157	17/176	816671,819292,819569,821667,821855,823570,824440,825091,827384,831453,832477,837483,838244,839337,840184,843992,2745762	BBX18,PRR9,AT3G04140,BBX32,ELIP1,AT3G44450,AT3G52740,PRN,HB-2,KIN1,SIGE,PHYA,UP6,ASG4,GBSS1,AT1G76590,AT1G24580
11_Member	GO Biological Processes	GO:0071214	cellular response to abiotic stimulus	-2.60494	-0.804931	20/258	816671,819292,819569,821613,821667,821855,822453,823570,824440,825091,827384,831453,832477,837483,838244,839337,840184,842774,843992,2745762	BBX18,PRR9,AT3G04140,OCT4,BBX32,ELIP1,AT3G28270,AT3G44450,AT3G52740,PRN,HB-2,KIN1,SIGE,PHYA,UP6,ASG4,GBSS1,MGL,AT1G76590,AT1G24580
11_Member	GO Biological Processes	GO:0104004	cellular response to environmental stimulus	-2.60494	-0.804931	20/258	816671,819292,819569,821613,821667,821855,822453,823570,824440,825091,827384,831453,832477,837483,838244,839337,840184,842774,843992,2745762	BBX18,PRR9,AT3G04140,OCT4,BBX32,ELIP1,AT3G28270,AT3G44450,AT3G52740,PRN,HB-2,KIN1,SIGE,PHYA,UP6,ASG4,GBSS1,MGL,AT1G76590,AT1G24580
11_Member	GO Biological Processes	GO:0071489	cellular response to red or far red light	-2.01833	-0.357321	7/62	819292,821667,821855,827384,831453,837483,843992	PRR9,BBX32,ELIP1,HB-2,KIN1,PHYA,AT1G76590
12_Summary	GO Biological Processes	GO:0044262	cellular carbohydrate metabolic process	-5.03276	-2.70289	38/460	816029,816385,816395,816499,817357,824018,825117,825838,826590,827185,827195,827419,828504,828687,828776,829006,829152,830076,834449,834996,835113,835857,835858,835859,835860,837596,837834,837940,838138,838877,838998,839821,839828,840184,842309,842622,843130,843365,820240,824657,825440,828297,830310,830378,835666,842651,818961,820429,816574,817663,818386,819241,819860,821769,822038,824789,827298,…	FUT5,TPS11,XTH21,MIOX2,FRA8,XTH11,AT3G59480,GSL1,GXM2,BAM5,ATCSLB05,CT-BMY,TRE1,XTH14,SHV3,XTH26,XTH19,APL3,AT5G44260,BXL1,AT5G50450,XTH12,XTH13,XTH25,TCH4,XTH33,UGE1,BXL2,AVP1,SUC2,TPS9,AT1G29450,SAUR68,GBSS1,TPS10,UGE3,ATTPS6,TPS8,RHS12,PMR6,GATL7,RHS14,AT5G04310,AT5G04960,AT5G55720,RHS8,AT2G43590,HCHIB,FLA6,CLE5,IRX12,AGP16,AT3G06750,AT3G22070,AT3G24480,AT3G56230,COBL7,AT4G19420,RHS13,AT4G2931…
12_Member	GO Biological Processes	GO:0044262	cellular carbohydrate metabolic process	-5.03276	-2.70289	38/460	816029,816385,816395,816499,817357,824018,825117,825838,826590,827185,827195,827419,828504,828687,828776,829006,829152,830076,834449,834996,835113,835857,835858,835859,835860,837596,837834,837940,838138,838877,838998,839821,839828,840184,842309,842622,843130,843365	FUT5,TPS11,XTH21,MIOX2,FRA8,XTH11,AT3G59480,GSL1,GXM2,BAM5,ATCSLB05,CT-BMY,TRE1,XTH14,SHV3,XTH26,XTH19,APL3,AT5G44260,BXL1,AT5G50450,XTH12,XTH13,XTH25,TCH4,XTH33,UGE1,BXL2,AVP1,SUC2,TPS9,AT1G29450,SAUR68,GBSS1,TPS10,UGE3,ATTPS6,TPS8
12_Member	GO Biological Processes	GO:0010411	xyloglucan metabolic process	-5.02422	-2.70289	11/57	816029,816395,824018,828687,829006,829152,835857,835858,835859,835860,837596	FUT5,XTH21,XTH11,XTH14,XTH26,XTH19,XTH12,XTH13,XTH25,TCH4,XTH33
12_Member	GO Biological Processes	GO:0010410	hemicellulose metabolic process	-4.73366	-2.50924	16/122	816029,816395,817357,824018,826590,828687,829006,829152,834996,835857,835858,835859,835860,837596,837940,839821	FUT5,XTH21,FRA8,XTH11,GXM2,XTH14,XTH26,XTH19,BXL1,XTH12,XTH13,XTH25,TCH4,XTH33,BXL2,AT1G29450
12_Member	GO Biological Processes	GO:0044264	cellular polysaccharide metabolic process	-4.53795	-2.33766	29/327	816029,816395,817357,824018,825117,825838,826590,827185,827195,827419,828687,828776,829006,829152,830076,834449,834996,835113,835857,835858,835859,835860,837596,837834,837940,839821,839828,840184,842622	FUT5,XTH21,FRA8,XTH11,AT3G59480,GSL1,GXM2,BAM5,ATCSLB05,CT-BMY,XTH14,SHV3,XTH26,XTH19,APL3,AT5G44260,BXL1,AT5G50450,XTH12,XTH13,XTH25,TCH4,XTH33,UGE1,BXL2,AT1G29450,SAUR68,GBSS1,UGE3
12_Member	GO Biological Processes	GO:0005976	polysaccharide metabolic process	-4.42407	-2.24665	38/490	816029,816395,817357,820240,824018,824657,825117,825440,825838,826590,827185,827195,827419,828297,828687,828776,829006,829152,830076,830310,830378,834449,834996,835113,835666,835857,835858,835859,835860,837596,837834,837940,838138,839821,839828,840184,842622,842651	FUT5,XTH21,FRA8,RHS12,XTH11,PMR6,AT3G59480,GATL7,GSL1,GXM2,BAM5,ATCSLB05,CT-BMY,RHS14,XTH14,SHV3,XTH26,XTH19,APL3,AT5G04310,AT5G04960,AT5G44260,BXL1,AT5G50450,AT5G55720,XTH12,XTH13,XTH25,TCH4,XTH33,UGE1,BXL2,AVP1,AT1G29450,SAUR68,GBSS1,UGE3,RHS8
12_Member	GO Biological Processes	GO:0044036	cell wall macromolecule metabolic process	-3.56065	-1.57791	20/216	816029,816395,817357,818961,820429,824018,826590,828687,828776,829006,829152,834996,835857,835858,835859,835860,837596,837940,839821,839828	FUT5,XTH21,FRA8,AT2G43590,HCHIB,XTH11,GXM2,XTH14,SHV3,XTH26,XTH19,BXL1,XTH12,XTH13,XTH25,TCH4,XTH33,BXL2,AT1G29450,SAUR68
12_Member	GO Biological Processes	GO:0006073	cellular glucan metabolic process	-3.55318	-1.57791	19/200	816029,816395,824018,825117,825838,827185,827195,827419,828687,828776,829006,829152,830076,835857,835858,835859,835860,837596,840184	FUT5,XTH21,XTH11,AT3G59480,GSL1,BAM5,ATCSLB05,CT-BMY,XTH14,SHV3,XTH26,XTH19,APL3,XTH12,XTH13,XTH25,TCH4,XTH33,GBSS1
12_Member	GO Biological Processes	GO:0044042	glucan metabolic process	-3.39115	-1.42884	19/206	816029,816395,824018,825117,825838,827185,827195,827419,828687,828776,829006,829152,830076,835857,835858,835859,835860,837596,840184	FUT5,XTH21,XTH11,AT3G59480,GSL1,BAM5,ATCSLB05,CT-BMY,XTH14,SHV3,XTH26,XTH19,APL3,XTH12,XTH13,XTH25,TCH4,XTH33,GBSS1
12_Member	GO Biological Processes	GO:0010383	cell wall polysaccharide metabolic process	-3.32398	-1.38157	17/176	816029,816395,817357,824018,826590,828687,828776,829006,829152,834996,835857,835858,835859,835860,837596,837940,839821	FUT5,XTH21,FRA8,XTH11,GXM2,XTH14,SHV3,XTH26,XTH19,BXL1,XTH12,XTH13,XTH25,TCH4,XTH33,BXL2,AT1G29450
12_Member	GO Biological Processes	GO:0042546	cell wall biogenesis	-3.12887	-1.22371	32/452	816029,816395,816574,817357,817663,818386,819241,819860,821769,822038,824018,824789,826590,827195,827298,827683,828083,828687,829006,829053,829152,834449,834987,835033,835857,835858,835859,835860,837596,838361,840223,842651	FUT5,XTH21,FLA6,FRA8,CLE5,IRX12,AGP16,AT3G06750,AT3G22070,AT3G24480,XTH11,AT3G56230,GXM2,ATCSLB05,COBL7,AT4G19420,RHS13,XTH14,XTH26,AT4G29310,XTH19,AT5G44260,SHV2,AT5G49700,XTH12,XTH13,XTH25,TCH4,XTH33,AT1G17830,NAC015,RHS8
13_Summary	GO Biological Processes	GO:0070413	trehalose metabolism in response to stress	-5.03239	-2.70289	5/9	816385,838998,842309,843130,843365,828504,824919,827419,838138,838877	TPS11,TPS9,TPS10,ATTPS6,TPS8,TRE1,SIP2,CT-BMY,AVP1,SUC2
13_Member	GO Biological Processes	GO:0070413	trehalose metabolism in response to stress	-5.03239	-2.70289	5/9	816385,838998,842309,843130,843365	TPS11,TPS9,TPS10,ATTPS6,TPS8
13_Member	GO Biological Processes	GO:0005991	trehalose metabolic process	-3.62335	-1.62571	6/24	816385,828504,838998,842309,843130,843365	TPS11,TRE1,TPS9,TPS10,ATTPS6,TPS8
13_Member	GO Biological Processes	GO:0005992	trehalose biosynthetic process	-2.89363	-1.02823	5/22	816385,838998,842309,843130,843365	TPS11,TPS9,TPS10,ATTPS6,TPS8
13_Member	GO Biological Processes	GO:0009311	oligosaccharide metabolic process	-2.80478	-0.955371	10/85	816385,824919,827419,828504,838138,838877,838998,842309,843130,843365	TPS11,SIP2,CT-BMY,TRE1,AVP1,SUC2,TPS9,TPS10,ATTPS6,TPS8
13_Member	GO Biological Processes	GO:0005984	disaccharide metabolic process	-2.63649	-0.822239	9/75	816385,827419,828504,838138,838877,838998,842309,843130,843365	TPS11,CT-BMY,TRE1,AVP1,SUC2,TPS9,TPS10,ATTPS6,TPS8
13_Member	GO Biological Processes	GO:0046351	disaccharide biosynthetic process	-2.5709	-0.775538	6/37	816385,827419,838998,842309,843130,843365	TPS11,CT-BMY,TPS9,TPS10,ATTPS6,TPS8
13_Member	GO Biological Processes	GO:0009312	oligosaccharide biosynthetic process	-2.23687	-0.529081	6/43	816385,827419,838998,842309,843130,843365	TPS11,CT-BMY,TPS9,TPS10,ATTPS6,TPS8
14_Summary	GO Biological Processes	GO:0009733	response to auxin	-4.84245	-2.59248	33/382	818278,818858,819359,820023,820398,821111,821121,821877,822519,823994,824196,826868,827350,827384,828440,829152,829259,829361,829629,829631,831670,832367,834784,835860,836437,837224,838306,839821,839822,839828,841427,842120,28718697,816833,820883,829515,830095,831615,831668,831866,832607,833552,838057,841395,841430	AT2G37030,TTL3,MYB12,ATSIK,BIG,SAUR26,SAUR27,IAA2,ABCB19,BT2,AT3G50340,AIR1,RGF6,HB-2,TET5,XTH19,AT4G31320,IAA29,AT4G34770,AT4G34790,AT5G18030,TET12,HAT2,TCH4,BT1,AT1G07135,AT1G17345,AT1G29450,AT1G29460,SAUR68,TOR,PAP1,SAUR29,SNRK2.9,AHP4,AT4G33730,BRI1,RGL3,SAUR19,LAX1,EBF2,HK2,GAI,ABF1,AT1G50060
14_Member	GO Biological Processes	GO:0009733	response to auxin	-4.84245	-2.59248	33/382	818278,818858,819359,820023,820398,821111,821121,821877,822519,823994,824196,826868,827350,827384,828440,829152,829259,829361,829629,829631,831670,832367,834784,835860,836437,837224,838306,839821,839822,839828,841427,842120,28718697	AT2G37030,TTL3,MYB12,ATSIK,BIG,SAUR26,SAUR27,IAA2,ABCB19,BT2,AT3G50340,AIR1,RGF6,HB-2,TET5,XTH19,AT4G31320,IAA29,AT4G34770,AT4G34790,AT5G18030,TET12,HAT2,TCH4,BT1,AT1G07135,AT1G17345,AT1G29450,AT1G29460,SAUR68,TOR,PAP1,SAUR29
14_Member	KEGG Pathway	ath04075	Plant hormone signal transduction - Arabidopsis thaliana (thale cress)	-3.06267	-1.175	23/289	816833,818278,820883,821111,821121,821877,829259,829361,829515,829629,829631,830095,831615,831668,831670,831866,832607,833552,835860,838057,841395,841430,28718697	SNRK2.9,AT2G37030,AHP4,SAUR26,SAUR27,IAA2,AT4G31320,IAA29,AT4G33730,AT4G34770,AT4G34790,BRI1,RGL3,SAUR19,AT5G18030,LAX1,EBF2,HK2,TCH4,GAI,ABF1,AT1G50060,SAUR29
15_Summary	GO Biological Processes	GO:0010817	regulation of hormone levels	-4.75127	-2.51426	28/302	817212,818172,818252,819357,820398,820612,821111,821943,822519,823555,824196,825440,826956,827350,828993,830670,830711,831078,831668,832119,834411,836841,837024,838138,838565,839819,839820,843432	BAS1,LOG2,DOGT1,AT2G47440,BIG,AT3G13980,SAUR26,IPT7,ABCB19,NIT2,AT3G50340,GATL7,YUC2,RGF6,YUC8,AT5G07770,SOB5,AT5G12050,SAUR19,AT5G19970,YUC5,HEC1,YUC9,AVP1,PUP14,AT1G29430,SAUR63,PIN3
15_Member	GO Biological Processes	GO:0010817	regulation of hormone levels	-4.75127	-2.51426	28/302	817212,818172,818252,819357,820398,820612,821111,821943,822519,823555,824196,825440,826956,827350,828993,830670,830711,831078,831668,832119,834411,836841,837024,838138,838565,839819,839820,843432	BAS1,LOG2,DOGT1,AT2G47440,BIG,AT3G13980,SAUR26,IPT7,ABCB19,NIT2,AT3G50340,GATL7,YUC2,RGF6,YUC8,AT5G07770,SOB5,AT5G12050,SAUR19,AT5G19970,YUC5,HEC1,YUC9,AVP1,PUP14,AT1G29430,SAUR63,PIN3
16_Summary	GO Biological Processes	GO:0009664	plant-type cell wall organization	-4.32186	-2.15543	19/175	818917,824715,827298,827983,828776,830310,830551,834987,835860,837596,837813,838138,838206,838728,839166,841228,842601,843288,844028,816574,817357,817663,818386,819241,819860,821769,822038,824789,826590,827195,827683,828083,828572,829053,835859,837543,840223,28717345,816395,820240,824657,830378,838578,830095,837834,842622	AT2G43150,EXPA16,COBL7,EXPA17,SHV3,AT5G04310,AT5G06630,SHV2,TCH4,XTH33,EXPA7,AVP1,AT1G05250,EXT3,AT1G26250,AT1G48100,EXPA18,EXPA1,EXT4,FLA6,FRA8,CLE5,IRX12,AGP16,AT3G06750,AT3G22070,AT3G24480,AT3G56230,GXM2,ATCSLB05,AT4G19420,RHS13,AT4G24700,AT4G29310,XTH25,BCAT-2,NAC015,AT1G52245,XTH21,RHS12,PMR6,AT5G04960,AT1G19900,BRI1,UGE1,UGE3
16_Member	GO Biological Processes	GO:0009664	plant-type cell wall organization	-4.32186	-2.15543	19/175	818917,824715,827298,827983,828776,830310,830551,834987,835860,837596,837813,838138,838206,838728,839166,841228,842601,843288,844028	AT2G43150,EXPA16,COBL7,EXPA17,SHV3,AT5G04310,AT5G06630,SHV2,TCH4,XTH33,EXPA7,AVP1,AT1G05250,EXT3,AT1G26250,AT1G48100,EXPA18,EXPA1,EXT4
16_Member	GO Biological Processes	GO:0071669	plant-type cell wall organization or biogenesis	-3.81442	-1.77021	38/524	816574,817357,817663,818386,818917,819241,819860,821769,822038,824715,824789,826590,827195,827298,827683,827983,828083,828572,828776,829053,830310,830551,834987,835859,835860,837543,837596,837813,838138,838206,838728,839166,840223,841228,842601,843288,844028,28717345	FLA6,FRA8,CLE5,IRX12,AT2G43150,AGP16,AT3G06750,AT3G22070,AT3G24480,EXPA16,AT3G56230,GXM2,ATCSLB05,COBL7,AT4G19420,EXPA17,RHS13,AT4G24700,SHV3,AT4G29310,AT5G04310,AT5G06630,SHV2,XTH25,TCH4,BCAT-2,XTH33,EXPA7,AVP1,AT1G05250,EXT3,AT1G26250,NAC015,AT1G48100,EXPA18,EXPA1,EXT4,AT1G52245
16_Member	GO Biological Processes	GO:0071555	cell wall organization	-3.34187	-1.38629	25/311	816395,818917,820240,824657,824715,827298,827683,827983,828776,830310,830378,830551,834987,835860,837596,837813,838138,838206,838578,838728,839166,841228,842601,843288,844028	XTH21,AT2G43150,RHS12,PMR6,EXPA16,COBL7,AT4G19420,EXPA17,SHV3,AT5G04310,AT5G04960,AT5G06630,SHV2,TCH4,XTH33,EXPA7,AVP1,AT1G05250,AT1G19900,EXT3,AT1G26250,AT1G48100,EXPA18,EXPA1,EXT4
16_Member	GO Biological Processes	GO:0045229	external encapsulating structure organization	-3.2865	-1.35052	28/368	816395,818917,820240,824657,824715,827298,827683,827983,828776,830095,830310,830378,830551,834987,835860,837596,837813,837834,838138,838206,838578,838728,839166,841228,842601,842622,843288,844028	XTH21,AT2G43150,RHS12,PMR6,EXPA16,COBL7,AT4G19420,EXPA17,SHV3,BRI1,AT5G04310,AT5G04960,AT5G06630,SHV2,TCH4,XTH33,EXPA7,UGE1,AVP1,AT1G05250,AT1G19900,EXT3,AT1G26250,AT1G48100,EXPA18,UGE3,EXPA1,EXT4
17_Summary	GO Biological Processes	GO:0010438	cellular response to sulfur starvation	-4.2761	-2.1204	5/12	824119,824120,832538,834943,839418,814939,818252,823555,829035,829361,833552,835280,837024,838206,839295,839603,841805,842120,842203,843329,844047	LSU3,LSU1,LSU2,ATSDI1,AT1G04770,AT2G04050,DOGT1,NIT2,ADS1,IAA29,HK2,AT5G52050,YUC9,AT1G05250,GSTF7,GSTU14,GSTU28,PAP1,ZF14,GSTU11,ADH1
17_Member	GO Biological Processes	GO:0010438	cellular response to sulfur starvation	-4.2761	-2.1204	5/12	824119,824120,832538,834943,839418	LSU3,LSU1,LSU2,ATSDI1,AT1G04770
17_Member	GO Biological Processes	GO:0009636	response to toxic substance	-4.25418	-2.11933	19/177	814939,818252,823555,824119,824120,829035,829361,832538,833552,835280,837024,838206,839295,839603,841805,842120,842203,843329,844047	AT2G04050,DOGT1,NIT2,LSU3,LSU1,ADS1,IAA29,LSU2,HK2,AT5G52050,YUC9,AT1G05250,GSTF7,GSTU14,GSTU28,PAP1,ZF14,GSTU11,ADH1
17_Member	GO Biological Processes	GO:0098754	detoxification	-3.57957	-1.58923	16/152	814939,818252,823555,824119,824120,829035,832538,835280,838206,839295,839603,841805,842120,842203,843329,844047	AT2G04050,DOGT1,NIT2,LSU3,LSU1,ADS1,LSU2,AT5G52050,AT1G05250,GSTF7,GSTU14,GSTU28,PAP1,ZF14,GSTU11,ADH1
17_Member	GO Biological Processes	GO:0098869	cellular oxidant detoxification	-2.33617	-0.588865	5/29	824119,824120,832538,838206,842120	LSU3,LSU1,LSU2,AT1G05250,PAP1
17_Member	GO Biological Processes	GO:1990748	cellular detoxification	-2.28806	-0.566164	6/42	824119,824120,832538,838206,842120,844047	LSU3,LSU1,LSU2,AT1G05250,PAP1,ADH1
17_Member	GO Biological Processes	GO:0097237	cellular response to toxic substance	-2.23687	-0.529081	6/43	824119,824120,832538,838206,842120,844047	LSU3,LSU1,LSU2,AT1G05250,PAP1,ADH1
18_Summary	GO Biological Processes	GO:0080003	thalianol metabolic process	-4.24437	-2.11933	3/3	834850,834851,834852,834266	CYP705A5,CYP708A2,THAS1,CYP71A16
18_Member	GO Biological Processes	GO:0080003	thalianol metabolic process	-4.24437	-2.11933	3/3	834850,834851,834852	CYP705A5,CYP708A2,THAS1
18_Member	GO Biological Processes	GO:0010683	tricyclic triterpenoid metabolic process	-3.655	-1.6347	3/4	834850,834851,834852	CYP705A5,CYP708A2,THAS1
18_Member	GO Biological Processes	GO:0006722	triterpenoid metabolic process	-2.18919	-0.485156	4/20	834266,834850,834851,834852	CYP71A16,CYP705A5,CYP708A2,THAS1
19_Summary	GO Biological Processes	GO:0007623	circadian rhythm	-4.10503	-1.99929	15/123	816671,819292,819383,820411,821744,822286,823994,824303,825838,829425,830051,831078,836076,843133,3769879	BBX18,PRR9,RFI2,AT3G12320,BBX31,CCL,BT2,AT3G51400,GSL1,GATA9,BBX19,AT5G12050,BOA,FKF1,BBX30
19_Member	GO Biological Processes	GO:0007623	circadian rhythm	-4.10503	-1.99929	15/123	816671,819292,819383,820411,821744,822286,823994,824303,825838,829425,830051,831078,836076,843133,3769879	BBX18,PRR9,RFI2,AT3G12320,BBX31,CCL,BT2,AT3G51400,GSL1,GATA9,BBX19,AT5G12050,BOA,FKF1,BBX30
19_Member	GO Biological Processes	GO:0048511	rhythmic process	-4.10503	-1.99929	15/123	816671,819292,819383,820411,821744,822286,823994,824303,825838,829425,830051,831078,836076,843133,3769879	BBX18,PRR9,RFI2,AT3G12320,BBX31,CCL,BT2,AT3G51400,GSL1,GATA9,BBX19,AT5G12050,BOA,FKF1,BBX30
20_Summary	GO Biological Processes	GO:0009744	response to sucrose	-4.03798	-1.95073	11/72	819869,823888,825496,827487,829876,838739,839729,841427,842120,842477,844047,823994,835005,842933,843550	BCE2,ASN1,AT3G63210,AT4G17670,AT4G37220,AT1G21400,DYL1,TOR,PAP1,GPT2,ADH1,BT2,bZIP1,AT1G66180,AT1G72180
20_Member	GO Biological Processes	GO:0009744	response to sucrose	-4.03798	-1.95073	11/72	819869,823888,825496,827487,829876,838739,839729,841427,842120,842477,844047	BCE2,ASN1,AT3G63210,AT4G17670,AT4G37220,AT1G21400,DYL1,TOR,PAP1,GPT2,ADH1
20_Member	GO Biological Processes	GO:0034285	response to disaccharide	-3.92749	-1.85797	11/74	819869,823888,825496,827487,829876,838739,839729,841427,842120,842477,844047	BCE2,ASN1,AT3G63210,AT4G17670,AT4G37220,AT1G21400,DYL1,TOR,PAP1,GPT2,ADH1
20_Member	GO Biological Processes	GO:0009743	response to carbohydrate	-2.30792	-0.568814	15/183	819869,823888,823994,825496,827487,829876,835005,838739,839729,841427,842120,842477,842933,843550,844047	BCE2,ASN1,BT2,AT3G63210,AT4G17670,AT4G37220,bZIP1,AT1G21400,DYL1,TOR,PAP1,GPT2,AT1G66180,AT1G72180,ADH1
20_Member	GO Biological Processes	GO:0034284	response to monosaccharide	-2.15981	-0.459504	8/73	823888,825496,827487,829876,835005,839729,842477,842933	ASN1,AT3G63210,AT4G17670,AT4G37220,bZIP1,DYL1,GPT2,AT1G66180

## Sheet: Pathway and Process Enrichment 
Pathway and Process Enrichment Analysis
GO	Category	Description	Count	%	Log10(P)	Log10(q)
GO:0001666	GO Biological Processes	response to hypoxia	69	8.38	-30.73	-26.96
GO:0010243	GO Biological Processes	response to organonitrogen compound	72	8.75	-14.07	-11.14
GO:0009642	GO Biological Processes	response to light intensity	46	5.59	-10.6	-7.74
GO:0010015	GO Biological Processes	root morphogenesis	62	7.53	-9.36	-6.59
GO:0006979	GO Biological Processes	response to oxidative stress	57	6.93	-8.91	-6.19
GO:0009639	GO Biological Processes	response to red or far red light	39	4.74	-7.5	-4.91
GO:0009753	GO Biological Processes	response to jasmonic acid	52	6.32	-6.7	-4.14
GO:0009723	GO Biological Processes	response to ethylene	27	3.28	-6	-3.51
GO:0009651	GO Biological Processes	response to salt stress	49	5.95	-5.61	-3.14
GO:0031667	GO Biological Processes	response to nutrient levels	29	3.52	-5.54	-3.11
GO:0009637	GO Biological Processes	response to blue light	20	2.43	-5.31	-2.92
GO:0044262	GO Biological Processes	cellular carbohydrate metabolic process	38	4.62	-5.03	-2.7
GO:0070413	GO Biological Processes	trehalose metabolism in response to stress	5	0.61	-5.03	-2.7
GO:0009733	GO Biological Processes	response to auxin	33	4.01	-4.84	-2.59
GO:0010817	GO Biological Processes	regulation of hormone levels	28	3.4	-4.75	-2.51
GO:0009664	GO Biological Processes	plant-type cell wall organization	19	2.31	-4.32	-2.16
GO:0010438	GO Biological Processes	cellular response to sulfur starvation	5	0.61	-4.28	-2.12
GO:0080003	GO Biological Processes	thalianol metabolic process	3	0.36	-4.24	-2.12
GO:0007623	GO Biological Processes	circadian rhythm	15	1.82	-4.11	-2
GO:0009744	GO Biological Processes	response to sucrose	11	1.34	-4.04	-1.95
